# Supplementary material for: Ethyl­enedi­ammonium sodium tetra­kis­[bis­(ethyl­enedi­amine-κ2 N,N′)(oxalato-κ2 O 1,O 2)cobalt(III)] [penta­hydrogen di(phosphato­octa­deca­tungstate)] tetra­deca­hydrate
Source: Acta Crystallogr Sect E Struct Rep Online. 2013 Oct 16;69(Pt 11):m605–6. doi: 10.1107/S160053681302583X (PMC3884260; doi:10.1107/S160053681302583X)
Supplement: Supplementary file 1 [file e-69-0m605-sup1.cif]

##############################################################################
#                                                                            #
# This CIF contains the data in a paper accepted for publication in          #
# Acta Crystallographica Section E. It conforms to the requirements of       #
# Notes for Authors for Acta Crystallographica Section E, and has been       #
# peer reviewed under the auspices of the IUCr Commission on Journals.       #
#                                                                            #
# Full details of the Crystallographic Information File format               #
# are given in the paper "The Crystallographic Information File (CIF):       #
# a New Standard Archive File for Crystallography" by S. R. Hall, F. H.      #
# Allen and I. D. Brown [Acta Cryst. (1991), A47, 655-685].                  #
#                                                                            #
# The current version of the core CIF dictionary is obtainable from          #
# ftp://ftp.iucr.org/pub/cif_core.dic.                                       #
#                                                                            #
# Software is freely available for graphical display of the structure(s)     #
# in this CIF. For information consult the CIF software page                 #
# http://www.iucr.org/resources/cif/software.                                #
#                                                                            #
# This file may be used for bona fide research purposes within the           #
# scientific community so long as proper attribution is given to the journal # 
# article from which it was obtained.                                        #
#                                                                            #
##############################################################################
data_1
_audit_creation_method     SHELXL-97
_chemical_name_systematic
;\
Ethylenediammonium sodium
tetrakis[bis(ethylenediamine-\k^2^<i>N</i>,<i>N</i>')(oxalato-\
\k^2^<i>O</i>^1^,<i>O</i>^2^)cobalt(III)] [pentahydrogen
di(phosphatooctadecatungsten)] tetradecahydrate
;
_chemical_name_common     ?
_chemical_formula_moiety
         'Na +, C2 H10 N2 2+, 4(C6 H16 Co N4 O4 +), H5 O124 P4 W36 7-, 14(H2 O)'
_chemical_formula_sum     'C26 H102 Co4 N18 Na O154 P4 W36'
_chemical_formula_iupac
          'Na (C2 H10 N2) [Co (C2 O4) (C2 H8 N2)2]4, [H5 (P2 W18 O62)2], 14H2 O'
_chemical_formula_weight     10132.09
_chemical_melting_point     ?
_symmetry_cell_setting     triclinic
_symmetry_space_group_name_H-M     'P -1'
_symmetry_space_group_name_Hall     '-P 1'
loop_
    _symmetry_equiv_pos_as_xyz
    'x, y, z'
    '-x, -y, -z'
_cell_length_a     14.5999(4)
_cell_length_b     16.5714(4)
_cell_length_c     18.0165(4)
_cell_angle_alpha     83.693(2)
_cell_angle_beta     84.586(2)
_cell_angle_gamma     87.992(2)
_cell_volume     4311.88(18)
_cell_formula_units_Z     1
_cell_measurement_reflns_used     12336
_cell_measurement_theta_min     2.7814
_cell_measurement_theta_max     26.50
_cell_measurement_temperature     293(2)
_exptl_crystal_description     block
_exptl_crystal_colour     pink
_exptl_crystal_size_max     0.12
_exptl_crystal_size_mid     0.06
_exptl_crystal_size_min     0.05
_exptl_crystal_density_diffrn     3.904
_exptl_crystal_density_meas     ?
_exptl_crystal_density_method     'not measured'
_exptl_crystal_F_000     4464
_exptl_absorpt_coefficient_mu     24.424
_exptl_absorpt_correction_type     multi-scan
_exptl_absorpt_process_details     '(CrysAlis RED; Oxford Diffraction, 2009)'
_exptl_absorpt_correction_T_min     0.1576
_exptl_absorpt_correction_T_max     0.3748
_exptl_special_details     ?
_diffrn_ambient_temperature     293(2)
_diffrn_radiation_type     MoK\a
_diffrn_radiation_wavelength     0.71073
_diffrn_radiation_source     'fine-focus sealed tube'
_diffrn_radiation_monochromator     graphite
_diffrn_measurement_device_type     'multiwire proportional'
_diffrn_measurement_method     'phi and omega scans'
_diffrn_detector_area_resol_mean     ?
_diffrn_reflns_number     49498
_diffrn_reflns_av_R_equivalents     0.0567
_diffrn_reflns_av_sigmaI/netI     0.0766
_diffrn_reflns_theta_min     2.79
_diffrn_reflns_theta_max     26.50
_diffrn_reflns_theta_full     26.50
_diffrn_measured_fraction_theta_max     0.998
_diffrn_measured_fraction_theta_full     0.998
_diffrn_reflns_limit_h_min     -18
_diffrn_reflns_limit_h_max     16
_diffrn_reflns_limit_k_min     -20
_diffrn_reflns_limit_k_max     20
_diffrn_reflns_limit_l_min     -22
_diffrn_reflns_limit_l_max     16
_diffrn_standards_number     0
_diffrn_standards_interval_count     0
_diffrn_standards_decay_%     0
_refine_special_details
;
 Refinement of F^2^ against ALL reflections.  The weighted R-factor wR and
 goodness of fit S are based on F^2^, conventional R-factors R are based
 on F, with F set to zero for negative F^2^. The threshold expression of
 F^2^ > 2sigma(F^2^) is used only for calculating R-factors(gt) etc. and is
 not relevant to the choice of reflections for refinement.  R-factors based
 on F^2^ are statistically about twice as large as those based on F, and R-
 factors based on ALL data will be even larger.
;
_reflns_number_total     17862
_reflns_number_gt     12523
_reflns_threshold_expression     I>2sigma(I)
_refine_ls_structure_factor_coef     Fsqd
_refine_ls_matrix_type     full
_refine_ls_R_factor_all     0.0689
_refine_ls_R_factor_gt     0.0403
_refine_ls_wR_factor_gt     0.0669
_refine_ls_wR_factor_ref     0.0747
_refine_ls_goodness_of_fit_ref     0.955
_refine_ls_restrained_S_all     0.955
_refine_ls_number_reflns     17862
_refine_ls_number_parameters     1096
_refine_ls_number_restraints     12
_refine_ls_hydrogen_treatment     constr
_refine_ls_weighting_scheme     calc
_refine_ls_weighting_details
                 'calc w=1/[\s^2^(Fo^2^)+(0.0182P)^2^] where P=(Fo^2^+2Fc^2^)/3'
_atom_sites_solution_hydrogens     geom
_atom_sites_solution_primary     direct
_atom_sites_solution_secondary     difmap
_refine_ls_shift/su_max     0.001
_refine_ls_shift/su_mean     0.000
_refine_diff_density_max     2.010
_refine_diff_density_min     -1.983
_refine_ls_extinction_method     none
_refine_ls_extinction_coef     ?
loop_
    _atom_type_symbol
    _atom_type_description
    _atom_type_scat_dispersion_real
    _atom_type_scat_dispersion_imag
    _atom_type_scat_source
    'O' 'O' 0.0106 0.0060
                         'International Tables Vol C Tables 4.2.6.8 and 6.1.1.4'
    'W' 'W' -0.8490 6.8722
                         'International Tables Vol C Tables 4.2.6.8 and 6.1.1.4'
    'P' 'P' 0.1023 0.0942
                         'International Tables Vol C Tables 4.2.6.8 and 6.1.1.4'
    'Co' 'Co' 0.3494 0.9721
                         'International Tables Vol C Tables 4.2.6.8 and 6.1.1.4'
    'Na' 'Na' 0.0362 0.0249
                         'International Tables Vol C Tables 4.2.6.8 and 6.1.1.4'
    'C' 'C' 0.0033 0.0016
                         'International Tables Vol C Tables 4.2.6.8 and 6.1.1.4'
    'N' 'N' 0.0061 0.0033
                         'International Tables Vol C Tables 4.2.6.8 and 6.1.1.4'
    'H' 'H' 0.0000 0.0000
                         'International Tables Vol C Tables 4.2.6.8 and 6.1.1.4'
_computing_data_collection
;
CrysAlis CCD (Oxford Diffraction, 2009)
;
_computing_cell_refinement
;
CrysAlis CCD (Oxford Diffraction, 2009)
;
_computing_data_reduction
;
CrysAlis RED (Oxford Diffraction, 2009)
;
_computing_structure_solution     'SHELXS97 (Sheldrick, 2008)'
_computing_structure_refinement     'SHELXL97 (Sheldrick, 2008)'
_computing_molecular_graphics
                     'SHELXTL (Sheldrick, 2008) and DIAMOND (Brandenburg, 2006)'
_computing_publication_material     'SHELXTL (Sheldrick, 2008)'
loop_
    _atom_site_type_symbol
    _atom_site_label
    _atom_site_fract_x
    _atom_site_fract_y
    _atom_site_fract_z
    _atom_site_U_iso_or_equiv
    _atom_site_thermal_displace_type
    _atom_site_calc_flag
    _atom_site_refinement_flags
    _atom_site_occupancy
    _atom_site_disorder_assembly
    _atom_site_disorder_group
    W W1 0.33785(3) 0.83307(3) 0.43848(3) 0.0187(2) Uani d . 1.000 . .
    W W2 0.15928(3) 0.84213(3) 0.08087(3) 0.0201(2) Uani d . 1.000 . .
    W W3 0.11692(3) 0.60561(3) 0.43371(3) 0.0202(2) Uani d . 1.000 . .
    W W4 0.36003(3) 0.95497(3) 0.25472(3) 0.0186(2) Uani d . 1.000 . .
    W W5 -0.04200(3) 0.70946(3) 0.13226(3) 0.0195(2) Uani d . 1.000 . .
    W W6 0.44450(3) 0.64344(3) 0.10820(3) 0.0194(2) Uani d . 1.000 . .
    W W7 0.59839(3) 0.65478(3) 0.34232(3) 0.0202(2) Uani d . 1.000 . .
    W W8 0.08595(3) 0.80863(3) 0.42223(3) 0.0194(2) Uani d . 1.000 . .
    W W9 0.62006(3) 0.76914(3) 0.17495(3) 0.0193(2) Uani d . 1.000 . .
    W W10 0.19271(3) 0.61973(3) 0.09293(3) 0.0181(2) Uani d . 1.000 . .
    W W11 0.10783(3) 0.93172(3) 0.23866(3) 0.0201(2) Uani d . 1.000 . .
    W W12 0.42288(3) 0.53033(3) 0.27617(3) 0.0204(2) Uani d . 1.000 . .
    W W13 -0.09345(3) 0.79987(3) 0.29046(3) 0.0202(2) Uani d . 1.000 . .
    W W14 0.41071(3) 0.86512(3) 0.09684(3) 0.0196(2) Uani d . 1.000 . .
    W W15 0.17009(3) 0.50775(3) 0.26105(3) 0.0193(2) Uani d . 1.000 . .
    W W16 0.36946(3) 0.62933(3) 0.44849(3) 0.0208(2) Uani d . 1.000 . .
    W W17 -0.06329(3) 0.59624(3) 0.30233(3) 0.0218(2) Uani d . 1.000 . .
    W W18 0.56863(3) 0.85973(3) 0.33407(3) 0.0197(2) Uani d . 1.000 . .
    P P1 0.13154(17) 0.71896(17) 0.25456(16) 0.0100(8) Uani d . 1.000 . .
    P P2 0.39783(16) 0.74358(17) 0.27104(16) 0.0100(8) Uani d . 1.000 . .
    O O1 0.4970(4) 0.6503(4) 0.4159(4) 0.020(3) Uani d . 1.000 . .
    O O2 0.4671(4) 0.8420(5) 0.4080(4) 0.020(3) Uani d . 1.000 . .
    O O3 0.2108(5) 0.8097(5) 0.4439(4) 0.022(3) Uani d . 1.000 . .
    O O4 0.2399(5) 0.6271(5) 0.4518(4) 0.023(3) Uani d . 1.000 . .
    O O5 -0.0265(4) 0.7945(5) 0.3781(4) 0.022(3) Uani d . 1.000 . .
    O O6 0.0050(4) 0.6040(5) 0.3848(4) 0.019(3) Uani d . 1.000 . .
    O O7 0.0735(5) 0.7023(5) 0.4753(4) 0.024(3) Uani d . 1.000 . .
    O O8 0.0403(5) 0.8657(5) 0.4906(5) 0.032(3) Uani d . 1.000 . .
    O O9 0.0915(5) 0.5351(5) 0.5071(5) 0.032(3) Uani d . 1.000 . .
    O O10 0.3349(5) 0.8949(5) 0.5087(5) 0.028(3) Uani d . 1.000 . .
    O O11 0.3605(5) 0.7301(4) 0.4930(4) 0.019(3) Uani d . 1.000 . .
    O O12 0.3868(5) 0.5668(5) 0.5257(5) 0.035(3) Uani d . 1.000 . .
    O O13 0.6269(5) 0.7620(5) 0.3709(4) 0.021(3) Uani d . 1.000 . .
    O O14 0.6653(5) 0.6899(5) 0.2474(4) 0.020(3) Uani d . 1.000 . .
    O O15 0.6385(5) 0.8506(5) 0.2394(5) 0.024(3) Uani d . 1.000 . .
    O O16 0.7121(5) 0.7827(5) 0.1083(5) 0.027(3) Uani d . 1.000 . .
    O O17 0.5303(4) 0.8425(5) 0.1292(4) 0.021(3) Uani d . 1.000 . .
    O O18 0.5555(5) 0.6862(5) 0.1351(4) 0.022(3) Uani d . 1.000 . .
    O O19 0.4420(5) 0.9089(5) 0.0080(5) 0.029(3) Uani d . 1.000 . .
    O O20 0.2809(5) 0.8699(5) 0.0917(4) 0.022(3) Uani d . 1.000 . .
    O O21 0.3207(4) 0.6144(4) 0.1046(4) 0.018(3) Uani d . 1.000 . .
    O O22 0.3997(5) 0.9591(4) 0.1504(4) 0.019(3) Uani d . 1.000 . .
    O O23 0.1998(4) 0.7337(5) 0.0707(4) 0.019(3) Uani d . 1.000 . .
    O O24 0.1123(5) 0.9329(4) 0.1318(4) 0.021(3) Uani d . 1.000 . .
    O O25 0.1761(5) 0.5172(5) 0.1528(5) 0.024(3) Uani d . 1.000 . .
    O O26 0.1821(4) 0.6475(5) 0.2200(4) 0.019(3) Uani d . 1.000 . .
    O O27 0.1445(4) 0.7173(4) 0.3377(4) 0.017(3) Uani d . 1.000 . .
    O O28 0.1592(4) 0.8014(5) 0.2115(4) 0.019(3) Uani d . 1.000 . .
    O O29 0.1151(5) 0.8872(4) 0.3399(4) 0.018(3) Uani d . 1.000 . .
    O O30 0.5362(5) 0.5790(5) 0.2962(5) 0.022(3) Uani d . 1.000 . .
    O O31 0.3025(5) 0.5131(5) 0.2531(4) 0.020(3) Uani d . 1.000 . .
    O O32 0.4577(5) 0.4322(5) 0.2960(5) 0.030(3) Uani d . 1.000 . .
    O O33 0.4645(5) 0.5451(5) 0.1711(5) 0.022(3) Uani d . 1.000 . .
    O O34 0.5031(4) 0.7535(4) 0.2779(4) 0.018(3) Uani d . 1.000 . .
    O O35 0.4819(4) 0.9274(5) 0.2793(4) 0.021(3) Uani d . 1.000 . .
    O O36 0.3651(4) 0.8211(4) 0.2237(4) 0.018(3) Uani d . 1.000 . .
    O O37 0.3218(5) 0.9085(4) 0.3531(4) 0.019(3) Uani d . 1.000 . .
    O O38 0.3600(5) 1.0562(5) 0.2637(5) 0.027(3) Uani d . 1.000 . .
    O O39 0.0248(4) 0.7096(4) 0.2476(4) 0.015(2) Uani d . 1.000 . .
    O O40 -0.1179(4) 0.7807(4) 0.1908(4) 0.0154(17) Uani d U 1.000 . .
    O O41 -0.1326(5) 0.6900(5) 0.3254(4) 0.022(3) Uani d . 1.000 . .
    O O42 -0.1373(5) 0.5204(5) 0.3329(5) 0.030(3) Uani d . 1.000 . .
    O O43 -0.1055(5) 0.7037(5) 0.0574(4) 0.026(3) Uani d . 1.000 . .
    O O44 0.0373(5) 0.7964(5) 0.0982(4) 0.021(3) Uani d . 1.000 . .
    O O45 0.0604(5) 0.6396(4) 0.1072(4) 0.021(3) Uani d . 1.000 . .
    O O46 0.2349(4) 0.9498(5) 0.2314(4) 0.021(3) Uani d . 1.000 . .
    O O47 0.4073(5) 0.7537(5) 0.0827(4) 0.023(3) Uani d . 1.000 . .
    O O48 0.3766(5) 0.5602(5) 0.3704(5) 0.025(3) Uani d . 1.000 . .
    O O49 0.1638(5) 0.4045(5) 0.2787(5) 0.025(3) Uani d . 1.000 . .
    O O50 0.3503(4) 0.7355(5) 0.3507(4) 0.019(3) Uani d . 1.000 . .
    O O51 0.4875(5) 0.6154(5) 0.0227(5) 0.030(3) Uani d . 1.000 . .
    O O52 0.1520(5) 0.8824(5) -0.0097(5) 0.032(3) Uani d . 1.000 . .
    O O53 0.6282(5) 0.9312(5) 0.3715(5) 0.028(3) Uani d . 1.000 . .
    O O54 0.1942(5) 0.5880(5) 0.0055(5) 0.029(3) Uani d . 1.000 . .
    O O55 -0.0105(5) 0.8801(5) 0.2480(5) 0.025(3) Uani d . 1.000 . .
    O O56 -0.1881(5) 0.8578(5) 0.3164(5) 0.032(3) Uani d . 1.000 . .
    O O57 -0.0918(5) 0.6206(5) 0.1999(5) 0.027(3) Uani d . 1.000 . .
    O O58 0.0422(5) 0.5345(5) 0.2639(5) 0.023(3) Uani d . 1.000 . .
    O O59 0.1687(5) 0.5397(4) 0.3586(4) 0.021(3) Uani d . 1.000 . .
    O O60 0.0677(5) 1.0281(5) 0.2478(5) 0.032(3) Uani d . 1.000 . .
    O O65 0.3883(4) 0.6677(4) 0.2326(4) 0.018(3) Uani d . 1.000 . .
    O O66 0.6794(5) 0.5958(5) 0.3853(5) 0.033(3) Uani d . 1.000 . .
    Co Co2 0.25021(11) 1.19551(11) 0.42865(10) 0.0289(6) Uani d . 1.000 . .
    O O61 0.3623(5) 1.1326(5) 0.4371(5) 0.034(3) Uani d . 1.000 . .
    O O62 0.3081(5) 1.2442(5) 0.3373(5) 0.029(3) Uani d . 1.000 . .
    O O63 0.4377(5) 1.2326(6) 0.2605(5) 0.041(3) Uani d . 1.000 . .
    O O64 0.4987(6) 1.1153(6) 0.3728(6) 0.047(4) Uani d . 1.000 . .
    N N1 0.1978(7) 1.1349(7) 0.5197(6) 0.042(4) Uani d . 1.000 . .
    N N2 0.2013(7) 1.1114(6) 0.3764(6) 0.032(4) Uani d . 1.000 . .
    N N3 0.1426(7) 1.2683(7) 0.4167(6) 0.037(4) Uani d . 1.000 . .
    N N4 0.2958(8) 1.2810(6) 0.4816(7) 0.041(4) Uani d . 1.000 . .
    C C1 0.4227(8) 1.1489(8) 0.3809(8) 0.031(4) Uani d . 1.000 . .
    C C2 0.3885(9) 1.2147(8) 0.3195(8) 0.032(4) Uani d U 1.000 . .
    C C3 0.1439(9) 1.0549(9) 0.4291(9) 0.047(6) Uani d . 1.000 . .
    C C4 0.1781(11) 1.0512(10) 0.5048(10) 0.061(7) Uani d . 1.000 . .
    C C5 0.1431(10) 1.3356(8) 0.4636(8) 0.042(5) Uani d . 1.000 . .
    C C6 0.2422(10) 1.3577(9) 0.4623(9) 0.051(6) Uani d . 1.000 . .
    Co Co1 0.75551(10) 0.74539(10) 0.88977(9) 0.0233(5) Uani d . 1.000 . .
    O O100 0.8081(5) 0.8020(5) 0.7976(5) 0.029(3) Uani d . 1.000 . .
    O O101 0.8672(5) 0.6799(5) 0.8865(5) 0.028(3) Uani d . 1.000 . .
    O O102 0.9952(6) 0.6665(6) 0.8108(5) 0.044(3) Uani d . 1.000 . .
    O O103 0.9297(6) 0.7946(6) 0.7154(5) 0.040(3) Uani d . 1.000 . .
    N N7 0.8064(6) 0.8239(6) 0.9455(6) 0.031(4) Uani d . 1.000 . .
    N N8 0.6479(7) 0.8172(6) 0.8883(6) 0.031(4) Uani d . 1.000 . .
    N N9 0.6956(6) 0.6703(6) 0.8350(6) 0.032(4) Uani d . 1.000 . .
    N N10 0.7108(7) 0.6771(6) 0.9801(6) 0.032(4) Uani d . 1.000 . .
    C C9 0.7515(9) 0.8998(8) 0.9410(8) 0.043(5) Uani d . 1.000 . .
    C C10 0.6537(8) 0.8759(7) 0.9428(7) 0.028(4) Uani d . 1.000 . .
    C C11 0.6425(9) 0.6106(9) 0.8874(8) 0.040(5) Uani d . 1.000 . .
    C C12 0.6927(8) 0.5962(8) 0.9557(8) 0.030(4) Uani d . 1.000 . .
    C C13 0.8866(8) 0.7714(7) 0.7746(8) 0.027(4) Uani d . 1.000 . .
    C C14 0.9204(9) 0.7003(8) 0.8286(7) 0.028(4) Uani d . 1.000 . .
    N N5 1.0313(7) 0.5240(7) 0.8966(6) 0.039(4) Uani d . 1.000 . .
    C C7 0.9898(9) 0.5365(8) 0.9698(8) 0.039(5) Uani d . 1.000 . .
    O O1W 0.4838(9) 1.3078(9) 0.4114(8) 0.108(7) Uani d . 1.000 . .
    O O2W 1.2170(9) 0.4589(10) 0.8845(9) 0.120(8) Uani d . 1.000 . .
    O O3W -0.0429(11) 1.3503(10) 0.3525(9) 0.135(8) Uani d . 1.000 . .
    O O4W -0.3016(9) 0.4337(9) 0.3171(9) 0.121(8) Uani d . 1.000 . .
    O O5W 1.0002(9) 0.8663(11) 0.8857(9) 0.154(9) Uani d . 1.000 . .
    O O6W 1.3741(14) 0.5597(15) 0.8622(19) 0.34(2) Uani d . 1.000 . .
    O O7W 0.4460(13) 0.7681(13) 0.9018(11) 0.172(11) Uani d . 1.000 . .
    Na Na1 0.50000 1.00000 0.50000 0.0182(19) Uani d S 1.000 . .
    H H1A 0.23750 1.13290 0.55520 0.0500 Uiso c R 1.000 . .
    H H1B 0.14540 1.15980 0.53660 0.0500 Uiso c R 1.000 . .
    H H2A 0.16720 1.13490 0.34040 0.0390 Uiso c R 1.000 . .
    H H2B 0.24820 1.08350 0.35410 0.0390 Uiso c R 1.000 . .
    H H3A 0.14740 1.00130 0.41200 0.0560 Uiso c R 1.000 . .
    H H3B 0.08010 1.07380 0.43130 0.0560 Uiso c R 1.000 . .
    H H3C 0.14240 1.28860 0.36830 0.0450 Uiso c R 1.000 . .
    H H3D 0.09100 1.24000 0.42950 0.0450 Uiso c R 1.000 . .
    H H4A 0.13190 1.02780 0.54260 0.0730 Uiso c R 1.000 . .
    H H4B 0.23350 1.01730 0.50670 0.0730 Uiso c R 1.000 . .
    H H4C 0.28890 1.26670 0.53140 0.0490 Uiso c R 1.000 . .
    H H4D 0.35600 1.28840 0.46770 0.0490 Uiso c R 1.000 . .
    H H5A 0.11790 1.31860 0.51450 0.0500 Uiso c R 1.000 . .
    H H5B 0.10680 1.38160 0.44350 0.0500 Uiso c R 1.000 . .
    H H6A 0.26430 1.38280 0.41290 0.0610 Uiso c R 1.000 . .
    H H6B 0.24900 1.39580 0.49850 0.0610 Uiso c R 1.000 . .
    H H7C 0.80730 0.80340 0.99380 0.0370 Uiso c R 1.000 . .
    H H7D 0.86480 0.83400 0.92680 0.0370 Uiso c R 1.000 . .
    H H8D 0.64510 0.84350 0.84210 0.0380 Uiso c R 1.000 . .
    H H8E 0.59670 0.78810 0.90000 0.0380 Uiso c R 1.000 . .
    H H9A 0.76960 0.93360 0.89490 0.0510 Uiso c R 1.000 . .
    H H9B 0.75990 0.92980 0.98300 0.0510 Uiso c R 1.000 . .
    H H9C 0.65760 0.69820 0.80430 0.0370 Uiso c R 1.000 . .
    H H9D 0.73840 0.64410 0.80660 0.0370 Uiso c R 1.000 . .
    H H10A 0.63230 0.85180 0.99260 0.0340 Uiso c R 1.000 . .
    H H10B 0.61510 0.92330 0.93020 0.0340 Uiso c R 1.000 . .
    H H10C 0.75330 0.67210 1.01350 0.0380 Uiso c R 1.000 . .
    H H10D 0.65880 0.69880 1.00140 0.0380 Uiso c R 1.000 . .
    H H11A 0.63820 0.56030 0.86500 0.0480 Uiso c R 1.000 . .
    H H11B 0.58080 0.63170 0.89970 0.0480 Uiso c R 1.000 . .
    H H12A 0.75030 0.56700 0.94490 0.0360 Uiso c R 1.000 . .
    H H12B 0.65600 0.56400 0.99520 0.0360 Uiso c R 1.000 . .
    H H7A 0.92380 0.54350 0.96810 0.0470 Uiso c R 1.000 . .
    H H7B 1.01280 0.58600 0.98470 0.0470 Uiso c R 1.000 . .
    H H8A 1.01880 0.56670 0.86430 0.0580 Uiso c R 1.000 . .
    H H8B 1.00900 0.47960 0.88210 0.0580 Uiso c R 1.000 . .
    H H8C 1.09200 0.51800 0.89780 0.0580 Uiso c R 1.000 . .
    H H1WA 0.51180 1.28040 0.44540 0.1300 Uiso d R 1.000 . .
    H H1WB 0.51570 1.34620 0.38810 0.1300 Uiso d R 1.000 . .
    H H2WA 1.22340 0.44320 0.84100 0.1430 Uiso d R 1.000 . .
    H H2WB 1.25860 0.49300 0.88670 0.1430 Uiso d R 1.000 . .
    H H3WA -0.02720 1.34090 0.30760 0.1620 Uiso d R 1.000 . .
    H H3WB -0.06990 1.39660 0.35150 0.1620 Uiso d R 1.000 . .
    H H4WA -0.32980 0.43140 0.36070 0.1450 Uiso d R 1.000 . .
    H H4WB -0.25190 0.45880 0.31760 0.1450 Uiso d R 1.000 . .
    H H5WA 1.03260 0.87490 0.92060 0.1850 Uiso d R 1.000 . .
    H H5WB 1.00100 0.90780 0.85330 0.1850 Uiso d R 1.000 . .
    H H6WC 1.40970 0.56620 0.82190 0.4130 Uiso d R 1.000 . .
    H H6WD 1.39750 0.52250 0.89150 0.4130 Uiso d R 1.000 . .
    H H7WA 0.44400 0.80850 0.92710 0.2070 Uiso d R 1.000 . .
    H H7WB 0.45670 0.72550 0.93080 0.2070 Uiso d R 1.000 . .
loop_
    _atom_site_aniso_label
    _atom_site_aniso_U_11
    _atom_site_aniso_U_22
    _atom_site_aniso_U_33
    _atom_site_aniso_U_12
    _atom_site_aniso_U_13
    _atom_site_aniso_U_23
    W1 0.0157(2) 0.0251(3) 0.0166(3) -0.0004(2) -0.0040(2) -0.0054(2)
    W2 0.0187(2) 0.0238(3) 0.0179(3) 0.0017(2) -0.0061(2) -0.0003(2)
    W3 0.0195(2) 0.0257(3) 0.0152(3) -0.0048(2) -0.0014(2) -0.0007(2)
    W4 0.0179(2) 0.0180(3) 0.0206(3) 0.0005(2) -0.0041(2) -0.0030(2)
    W5 0.0133(2) 0.0288(3) 0.0182(3) 0.0017(2) -0.0066(2) -0.0074(2)
    W6 0.0148(2) 0.0254(3) 0.0188(3) 0.0014(2) -0.0010(2) -0.0072(2)
    W7 0.0135(2) 0.0253(3) 0.0223(3) 0.0003(2) -0.0071(2) 0.0000(2)
    W8 0.0151(2) 0.0274(3) 0.0172(3) 0.0002(2) -0.0018(2) -0.0087(2)
    W9 0.0120(2) 0.0280(3) 0.0180(3) -0.0008(2) -0.0015(2) -0.0032(2)
    W10 0.0153(2) 0.0233(3) 0.0171(3) 0.0016(2) -0.0034(2) -0.0074(2)
    W11 0.0176(2) 0.0198(3) 0.0237(3) 0.0031(2) -0.0043(2) -0.0046(2)
    W12 0.0178(2) 0.0188(3) 0.0256(3) 0.0016(2) -0.0063(2) -0.0040(2)
    W13 0.0108(2) 0.0297(3) 0.0216(3) 0.0021(2) -0.0026(2) -0.0094(2)
    W14 0.0179(2) 0.0241(3) 0.0162(3) 0.0009(2) -0.0023(2) 0.0007(2)
    W15 0.0185(2) 0.0189(3) 0.0214(3) -0.0008(2) -0.0041(2) -0.0042(2)
    W16 0.0200(2) 0.0256(3) 0.0167(3) -0.0019(2) -0.0043(2) 0.0009(2)
    W17 0.0141(2) 0.0283(3) 0.0237(3) -0.0042(2) -0.0032(2) -0.0032(2)
    W18 0.0132(2) 0.0249(3) 0.0224(3) -0.0013(2) -0.0053(2) -0.0059(2)
    P1 0.0077(13) 0.0150(15) 0.0080(15) 0.0001(11) -0.0015(11) -0.0034(12)
    P2 0.0055(12) 0.0163(16) 0.0083(15) -0.0005(11) -0.0023(10) -0.0008(12)
    O1 0.013(4) 0.020(5) 0.027(5) -0.002(3) -0.004(3) 0.001(4)
    O2 0.012(4) 0.033(5) 0.018(5) -0.004(3) -0.006(3) -0.006(4)
    O3 0.014(4) 0.034(5) 0.021(5) 0.001(3) -0.005(3) -0.009(4)
    O4 0.021(4) 0.024(5) 0.025(5) -0.006(3) -0.003(3) -0.011(4)
    O5 0.009(4) 0.039(5) 0.019(5) 0.001(3) 0.000(3) -0.006(4)
    O6 0.015(4) 0.025(5) 0.017(5) -0.009(3) -0.003(3) 0.003(4)
    O7 0.024(4) 0.030(5) 0.020(5) -0.007(4) -0.001(4) -0.005(4)
    O8 0.027(5) 0.048(6) 0.022(5) -0.001(4) 0.002(4) -0.016(4)
    O9 0.035(5) 0.037(6) 0.026(5) -0.010(4) -0.012(4) 0.001(4)
    O10 0.026(4) 0.039(5) 0.021(5) 0.001(4) -0.005(4) -0.017(4)
    O11 0.019(4) 0.021(5) 0.019(5) 0.002(3) 0.001(3) -0.011(4)
    O12 0.031(5) 0.042(6) 0.031(6) -0.008(4) -0.004(4) 0.004(4)
    O13 0.019(4) 0.022(5) 0.021(5) -0.001(3) -0.007(3) 0.000(4)
    O14 0.015(4) 0.027(5) 0.018(5) 0.005(3) 0.000(3) -0.002(4)
    O15 0.032(4) 0.021(5) 0.022(5) -0.008(4) -0.013(4) -0.001(4)
    O16 0.015(4) 0.040(5) 0.026(5) -0.003(4) 0.000(4) -0.007(4)
    O17 0.015(4) 0.026(5) 0.019(5) 0.000(3) -0.005(3) 0.009(4)
    O18 0.016(4) 0.027(5) 0.024(5) -0.003(3) -0.005(3) -0.003(4)
    O19 0.029(5) 0.030(5) 0.025(5) -0.001(4) -0.001(4) 0.004(4)
    O20 0.013(4) 0.033(5) 0.019(5) -0.004(3) 0.000(3) -0.001(4)
    O21 0.015(4) 0.024(5) 0.017(5) 0.003(3) -0.003(3) -0.007(3)
    O22 0.019(4) 0.018(4) 0.019(5) 0.006(3) -0.001(3) -0.002(3)
    O23 0.013(4) 0.029(5) 0.017(5) -0.002(3) -0.001(3) -0.006(4)
    O24 0.016(4) 0.020(5) 0.027(5) 0.000(3) -0.004(3) -0.004(4)
    O25 0.016(4) 0.032(5) 0.025(5) 0.002(3) -0.008(3) -0.004(4)
    O26 0.009(4) 0.024(5) 0.025(5) 0.001(3) -0.007(3) 0.000(4)
    O27 0.013(4) 0.028(5) 0.012(4) -0.003(3) -0.008(3) -0.007(3)
    O28 0.009(4) 0.023(5) 0.023(5) 0.001(3) 0.000(3) -0.002(4)
    O29 0.018(4) 0.024(5) 0.014(4) 0.001(3) 0.002(3) -0.009(3)
    O30 0.012(4) 0.021(5) 0.034(5) 0.007(3) -0.003(3) -0.013(4)
    O31 0.016(4) 0.024(5) 0.021(5) -0.003(3) 0.000(3) -0.011(4)
    O32 0.032(5) 0.027(5) 0.032(6) 0.007(4) -0.003(4) -0.006(4)
    O33 0.016(4) 0.021(5) 0.031(5) 0.005(3) -0.008(3) -0.008(4)
    O34 0.007(4) 0.023(5) 0.024(5) 0.001(3) -0.004(3) 0.005(4)
    O35 0.015(4) 0.028(5) 0.020(5) -0.006(3) -0.004(3) 0.003(4)
    O36 0.013(4) 0.024(5) 0.015(4) 0.000(3) -0.003(3) 0.003(4)
    O37 0.021(4) 0.021(5) 0.014(4) -0.002(3) -0.006(3) 0.002(3)
    O38 0.022(4) 0.014(4) 0.044(6) -0.004(3) -0.004(4) -0.004(4)
    O39 0.010(4) 0.023(4) 0.013(4) 0.004(3) -0.007(3) -0.007(3)
    O40 0.011(3) 0.025(3) 0.011(3) 0.003(3) -0.008(3) -0.001(3)
    O41 0.016(4) 0.029(5) 0.023(5) 0.001(3) -0.007(3) -0.009(4)
    O42 0.023(4) 0.035(5) 0.032(6) -0.014(4) -0.007(4) 0.001(4)
    O43 0.014(4) 0.044(6) 0.020(5) 0.004(4) 0.002(3) -0.003(4)
    O44 0.015(4) 0.023(5) 0.025(5) 0.004(3) -0.008(3) -0.003(4)
    O45 0.020(4) 0.020(5) 0.026(5) 0.000(3) -0.008(3) -0.011(4)
    O46 0.010(4) 0.035(5) 0.020(5) 0.001(3) -0.006(3) -0.006(4)
    O47 0.028(4) 0.020(5) 0.021(5) 0.004(3) -0.003(4) 0.001(4)
    O48 0.022(4) 0.028(5) 0.024(5) -0.001(4) -0.010(4) 0.004(4)
    O49 0.021(4) 0.029(5) 0.027(5) -0.005(4) -0.002(4) -0.006(4)
    O50 0.014(4) 0.033(5) 0.011(4) -0.003(3) -0.002(3) -0.004(4)
    O51 0.024(4) 0.041(6) 0.024(5) 0.000(4) 0.003(4) -0.007(4)
    O52 0.034(5) 0.029(5) 0.033(6) -0.003(4) -0.009(4) 0.003(4)
    O53 0.023(4) 0.033(5) 0.029(5) 0.003(4) -0.004(4) -0.009(4)
    O54 0.024(4) 0.036(5) 0.029(5) 0.001(4) -0.002(4) -0.010(4)
    O55 0.012(4) 0.028(5) 0.036(6) 0.000(3) -0.010(4) -0.002(4)
    O56 0.021(4) 0.045(6) 0.031(6) 0.011(4) -0.009(4) -0.014(4)
    O57 0.026(4) 0.028(5) 0.029(5) -0.003(4) -0.015(4) -0.002(4)
    O58 0.013(4) 0.025(5) 0.031(5) 0.002(3) -0.004(3) -0.003(4)
    O59 0.018(4) 0.021(5) 0.026(5) -0.002(3) -0.002(3) -0.013(4)
    O60 0.030(5) 0.018(5) 0.048(6) -0.001(4) -0.007(4) -0.003(4)
    O65 0.016(4) 0.017(4) 0.021(5) -0.002(3) -0.005(3) 0.004(4)
    O66 0.018(4) 0.034(5) 0.047(6) 0.003(4) -0.013(4) 0.003(5)
    Co2 0.0374(10) 0.0298(10) 0.0202(10) 0.0058(8) -0.0065(8) -0.0052(8)
    O61 0.036(5) 0.051(6) 0.014(5) 0.018(4) -0.010(4) 0.001(4)
    O62 0.038(5) 0.029(5) 0.021(5) 0.001(4) -0.015(4) 0.001(4)
    O63 0.027(5) 0.052(7) 0.039(6) 0.001(4) 0.005(4) 0.009(5)
    O64 0.034(5) 0.055(7) 0.049(7) 0.008(5) -0.016(5) 0.011(5)
    N1 0.047(7) 0.045(8) 0.031(8) 0.018(6) 0.007(6) -0.008(6)
    N2 0.033(6) 0.026(6) 0.041(8) 0.004(5) -0.013(5) -0.011(5)
    N3 0.039(6) 0.046(8) 0.029(7) 0.007(5) -0.012(5) -0.010(6)
    N4 0.057(7) 0.031(7) 0.040(8) 0.011(6) -0.023(6) -0.017(6)
    C1 0.028(7) 0.039(8) 0.028(8) 0.003(6) -0.018(6) -0.002(6)
    C2 0.039(6) 0.032(6) 0.032(7) 0.003(5) -0.021(6) -0.015(5)
    C3 0.046(9) 0.052(10) 0.039(10) -0.003(7) 0.018(8) -0.003(8)
    C4 0.067(11) 0.047(11) 0.057(13) 0.010(8) 0.029(9) 0.018(9)
    C5 0.072(11) 0.031(8) 0.025(8) 0.017(7) -0.001(7) -0.018(6)
    C6 0.073(11) 0.049(10) 0.037(10) 0.005(8) -0.019(8) -0.022(8)
    Co1 0.0241(8) 0.0266(10) 0.0196(10) 0.0023(7) -0.0039(7) -0.0031(7)
    O100 0.038(5) 0.035(5) 0.015(5) 0.002(4) -0.015(4) -0.001(4)
    O101 0.027(4) 0.036(5) 0.020(5) 0.006(4) -0.003(4) 0.001(4)
    O102 0.041(5) 0.046(6) 0.038(6) 0.020(5) 0.007(5) 0.004(5)
    O103 0.041(5) 0.047(6) 0.029(6) -0.003(5) 0.002(4) 0.000(5)
    N7 0.030(6) 0.039(7) 0.025(7) -0.002(5) -0.013(5) -0.001(5)
    N8 0.031(6) 0.036(7) 0.027(7) 0.002(5) -0.005(5) -0.004(5)
    N9 0.029(6) 0.037(7) 0.028(7) -0.001(5) -0.002(5) -0.002(5)
    N10 0.036(6) 0.036(7) 0.025(7) 0.005(5) -0.010(5) -0.008(5)
    C9 0.057(9) 0.034(9) 0.035(9) -0.001(7) -0.002(7) 0.002(7)
    C10 0.042(8) 0.012(7) 0.028(8) 0.009(5) 0.010(6) -0.006(6)
    C11 0.034(8) 0.055(10) 0.033(9) -0.013(7) 0.000(6) -0.015(7)
    C12 0.023(6) 0.027(8) 0.036(9) 0.006(5) 0.004(6) 0.011(6)
    C13 0.032(7) 0.021(7) 0.030(8) 0.004(6) 0.000(6) -0.012(6)
    C14 0.038(8) 0.034(8) 0.013(7) -0.009(6) 0.000(6) -0.006(6)
    N5 0.051(7) 0.032(7) 0.032(8) -0.006(5) -0.002(6) -0.001(5)
    C7 0.039(8) 0.029(8) 0.050(10) -0.006(6) -0.015(7) 0.002(7)
    O1W 0.109(10) 0.134(13) 0.083(11) -0.069(9) -0.058(8) 0.042(10)
    O2W 0.093(10) 0.176(17) 0.105(14) -0.003(10) -0.040(9) -0.057(11)
    O3W 0.189(16) 0.124(14) 0.080(12) 0.038(12) 0.033(12) -0.008(10)
    O4W 0.088(10) 0.148(15) 0.131(15) -0.044(10) 0.053(10) -0.074(11)
    O5W 0.085(10) 0.24(2) 0.130(16) -0.062(12) -0.071(10) 0.080(15)
    O6W 0.167(19) 0.21(3) 0.55(6) 0.080(18) 0.22(3) 0.16(3)
    O7W 0.195(19) 0.19(2) 0.139(19) 0.055(16) -0.043(15) -0.055(15)
    Na1 0.020(3) 0.019(3) 0.017(4) -0.003(3) -0.011(3) 0.000(3)
_geom_special_details
;
 Bond distances, angles etc. have been calculated using the
 rounded fractional coordinates. All su's are estimated
 from the variances of the (full) variance-covariance matrix.
 The cell esds are taken into account in the estimation of
 distances, angles and torsion angles
;
loop_
    _geom_bond_atom_site_label_1
    _geom_bond_atom_site_label_2
    _geom_bond_site_symmetry_1
    _geom_bond_site_symmetry_2
    _geom_bond_distance
    _geom_bond_publ_flag
    W1 O2 . . 1.921(6) no
    W1 O3 . . 1.900(7) no
    W1 O10 . . 1.710(9) no
    W1 O11 . . 1.908(7) no
    W1 O37 . . 1.900(7) no
    W1 O50 . . 2.374(8) no
    W2 O20 . . 1.883(7) no
    W2 O23 . . 1.895(8) no
    W2 O24 . . 1.920(7) no
    W2 O28 . . 2.376(7) no
    W2 O44 . . 1.945(7) no
    W2 O52 . . 1.705(9) no
    W3 O4 . . 1.907(7) no
    W3 O6 . . 1.931(6) no
    W3 O7 . . 1.906(8) no
    W3 O9 . . 1.688(9) no
    W3 O27 . . 2.408(7) no
    W3 O59 . . 1.916(7) no
    W4 O22 . . 1.908(7) no
    W4 O35 . . 1.902(6) no
    W4 O36 . . 2.344(7) no
    W4 O37 . . 1.895(7) no
    W4 O38 . . 1.703(8) no
    W4 O46 . . 1.920(6) no
    W5 O39 . . 2.378(7) no
    W5 O40 . . 1.922(7) no
    W5 O43 . . 1.720(7) no
    W5 O44 . . 1.892(8) no
    W5 O45 . . 1.909(7) no
    W5 O57 . . 1.922(8) no
    W6 O18 . . 1.915(8) no
    W6 O21 . . 1.895(6) no
    W6 O33 . . 1.910(9) no
    W6 O47 . . 1.907(8) no
    W6 O51 . . 1.714(9) no
    W6 O65 . . 2.385(7) no
    W7 O1 . . 1.889(7) no
    W7 O13 . . 1.972(8) no
    W7 O14 . . 1.930(7) no
    W7 O30 . . 1.882(8) no
    W7 O34 . . 2.385(7) no
    W7 O66 . . 1.697(8) no
    W8 O3 . . 1.901(7) no
    W8 O5 . . 1.923(6) no
    W8 O7 . . 1.916(8) no
    W8 O8 . . 1.707(9) no
    W8 O27 . . 2.348(7) no
    W8 O29 . . 1.890(7) no
    W9 O14 . . 1.895(8) no
    W9 O15 . . 1.916(9) no
    W9 O16 . . 1.719(8) no
    W9 O17 . . 1.936(7) no
    W9 O18 . . 1.931(8) no
    W9 O34 . . 2.398(7) no
    W10 O21 . . 1.898(6) no
    W10 O23 . . 1.892(8) no
    W10 O25 . . 1.920(9) no
    W10 O26 . . 2.374(7) no
    W10 O45 . . 1.946(7) no
    W10 O54 . . 1.713(9) no
    W11 O24 . . 1.918(7) no
    W11 O28 . . 2.348(8) no
    W11 O29 . . 1.902(7) no
    W11 O46 . . 1.880(6) no
    W11 O55 . . 1.940(8) no
    W11 O60 . . 1.702(8) no
    W12 O30 . . 1.946(8) no
    W12 O31 . . 1.882(7) no
    W12 O32 . . 1.697(8) no
    W12 O33 . . 1.925(9) no
    W12 O48 . . 1.878(9) no
    W12 O65 . . 2.378(7) no
    W13 O5 . . 1.926(7) no
    W13 O39 . . 2.374(6) no
    W13 O40 . . 1.925(7) no
    W13 O41 . . 1.947(8) no
    W13 O55 . . 1.880(8) no
    W13 O56 . . 1.713(8) no
    W14 O17 . . 1.905(6) no
    W14 O19 . . 1.711(9) no
    W14 O20 . . 1.905(7) no
    W14 O22 . . 1.915(7) no
    W14 O36 . . 2.362(7) no
    W14 O47 . . 1.894(8) no
    W15 O25 . . 1.933(9) no
    W15 O26 . . 2.360(8) no
    W15 O31 . . 1.929(7) no
    W15 O49 . . 1.710(8) no
    W15 O58 . . 1.901(7) no
    W15 O59 . . 1.889(7) no
    W16 O1 . . 1.931(6) no
    W16 O4 . . 1.888(7) no
    W16 O11 . . 1.926(7) no
    W16 O12 . . 1.675(9) no
    W16 O48 . . 1.903(9) no
    W16 O50 . . 2.378(8) no
    W17 O6 . . 1.884(7) no
    W17 O39 . . 2.383(7) no
    W17 O41 . . 1.888(8) no
    W17 O42 . . 1.697(8) no
    W17 O57 . . 1.927(9) no
    W17 O58 . . 1.935(8) no
    W18 O2 . . 1.905(7) no
    W18 O13 . . 1.887(8) no
    W18 O15 . . 1.921(9) no
    W18 O34 . . 2.394(7) no
    W18 O35 . . 1.931(7) no
    W18 O53 . . 1.724(8) no
    Co2 N1 . . 1.934(11) no
    Co2 O61 . . 1.919(8) no
    Co2 O62 . . 1.889(9) no
    Co2 N4 . . 1.960(11) no
    Co2 N2 . . 1.955(10) no
    Co2 N3 . . 1.961(11) no
    Co1 N10 . . 1.950(11) no
    Co1 N9 . . 1.948(10) no
    Co1 N8 . . 1.938(10) no
    Co1 O100 . . 1.922(9) no
    Co1 O101 . . 1.927(8) no
    Co1 N7 . . 1.936(10) no
    P1 O28 . . 1.542(8) no
    P1 O39 . . 1.590(6) no
    P1 O27 . . 1.525(8) no
    P1 O26 . . 1.533(8) no
    P2 O34 . . 1.569(6) no
    P2 O50 . . 1.528(8) no
    P2 O65 . . 1.517(7) no
    P2 O36 . . 1.549(7) no
    O61 C1 . . 1.290(16) no
    O62 C2 . . 1.282(15) no
    O63 C2 . . 1.239(16) no
    O64 C1 . . 1.227(15) no
    O100 C13 . . 1.288(14) no
    O101 C14 . . 1.262(15) no
    O102 C14 . . 1.241(16) no
    O103 C13 . . 1.217(16) no
    O1W H1WA . . 0.8500 no
    O1W H1WB . . 0.8500 no
    O2W H2WA . . 0.8500 no
    O2W H2WB . . 0.8500 no
    N1 C4 . . 1.48(2) no
    N2 C3 . . 1.480(18) no
    N3 C5 . . 1.472(18) no
    N4 C6 . . 1.494(18) no
    N1 H1A . . 0.9000 no
    N1 H1B . . 0.9000 no
    N2 H2B . . 0.9000 no
    N2 H2A . . 0.9000 no
    N3 H3D . . 0.9000 no
    N3 H3C . . 0.9000 no
    O3W H3WB . . 0.8500 no
    O3W H3WA . . 0.8500 no
    N4 H4D . . 0.9000 no
    N4 H4C . . 0.9000 no
    N7 C9 . . 1.466(16) no
    N8 C10 . . 1.466(16) no
    N9 C11 . . 1.477(17) no
    N10 C12 . . 1.496(17) no
    O4W H4WA . . 0.8500 no
    O4W H4WB . . 0.8500 no
    N7 H7C . . 0.9000 no
    N7 H7D . . 0.9000 no
    N8 H8E . . 0.9000 no
    N8 H8D . . 0.9000 no
    N9 H9C . . 0.9000 no
    N9 H9D . . 0.9000 no
    N10 H10D . . 0.9000 no
    N10 H10C . . 0.9000 no
    N5 C7 . . 1.432(18) no
    N5 H8C . . 0.8900 no
    N5 H8A . . 0.8900 no
    N5 H8B . . 0.8900 no
    O5W H5WB . . 0.8500 no
    O5W H5WA . . 0.8500 no
    O6W H6WD . . 0.8500 no
    O6W H6WC . . 0.8500 no
    O7W H7WA . . 0.8500 no
    O7W H7WB . . 0.8500 no
    C1 C2 . . 1.569(19) no
    C3 C4 . . 1.49(2) no
    C5 C6 . . 1.50(2) no
    C3 H3A . . 0.9700 no
    C3 H3B . . 0.9700 no
    C4 H4A . . 0.9700 no
    C4 H4B . . 0.9700 no
    C5 H5B . . 0.9700 no
    C5 H5A . . 0.9700 no
    C6 H6A . . 0.9700 no
    C6 H6B . . 0.9700 no
    C9 C10 . . 1.492(18) no
    C11 C12 . . 1.484(19) no
    C13 C14 . . 1.542(18) no
    C9 H9B . . 0.9700 no
    C9 H9A . . 0.9700 no
    C10 H10A . . 0.9700 no
    C10 H10B . . 0.9700 no
    C11 H11B . . 0.9700 no
    C11 H11A . . 0.9700 no
    C12 H12B . . 0.9700 no
    C12 H12A . . 0.9700 no
    C7 C7 . 2_767 1.576(19) no
    C7 H7B . . 0.9700 no
    C7 H7A . . 0.9700 no
loop_
    _geom_angle_atom_site_label_1
    _geom_angle_atom_site_label_2
    _geom_angle_atom_site_label_3
    _geom_angle_site_symmetry_1
    _geom_angle_site_symmetry_2
    _geom_angle_site_symmetry_3
    _geom_angle
    _geom_angle_publ_flag
    O2 W1 O3 . . . 164.0(3) no
    O2 W1 O10 . . . 96.5(3) no
    O2 W1 O11 . . . 90.0(3) no
    O2 W1 O37 . . . 85.2(3) no
    O2 W1 O50 . . . 81.8(3) no
    O3 W1 O10 . . . 99.3(3) no
    O3 W1 O11 . . . 89.7(3) no
    O3 W1 O37 . . . 88.9(3) no
    O3 W1 O50 . . . 82.8(3) no
    O10 W1 O11 . . . 100.5(4) no
    O10 W1 O37 . . . 102.2(4) no
    O10 W1 O50 . . . 173.3(3) no
    O11 W1 O37 . . . 157.1(3) no
    O11 W1 O50 . . . 73.0(3) no
    O37 W1 O50 . . . 84.2(3) no
    O20 W2 O23 . . . 89.7(3) no
    O20 W2 O24 . . . 90.7(3) no
    O20 W2 O28 . . . 82.3(3) no
    O20 W2 O44 . . . 163.3(3) no
    O20 W2 O52 . . . 99.0(3) no
    O23 W2 O24 . . . 157.1(3) no
    O23 W2 O28 . . . 84.3(3) no
    O23 W2 O44 . . . 84.6(3) no
    O23 W2 O52 . . . 102.9(4) no
    O24 W2 O28 . . . 73.1(3) no
    O24 W2 O44 . . . 88.6(3) no
    O24 W2 O52 . . . 99.6(4) no
    O28 W2 O44 . . . 81.6(3) no
    O28 W2 O52 . . . 172.6(3) no
    O44 W2 O52 . . . 97.5(3) no
    O4 W3 O6 . . . 161.3(3) no
    O4 W3 O7 . . . 90.6(3) no
    O4 W3 O9 . . . 99.1(3) no
    O4 W3 O27 . . . 81.8(3) no
    O4 W3 O59 . . . 87.3(3) no
    O6 W3 O7 . . . 89.7(3) no
    O6 W3 O9 . . . 99.3(3) no
    O6 W3 O27 . . . 80.5(3) no
    O6 W3 O59 . . . 85.3(3) no
    O7 W3 O9 . . . 100.9(4) no
    O7 W3 O27 . . . 72.6(3) no
    O7 W3 O59 . . . 157.4(3) no
    O9 W3 O27 . . . 173.5(3) no
    O9 W3 O59 . . . 101.7(4) no
    O27 W3 O59 . . . 84.8(3) no
    O22 W4 O35 . . . 90.5(3) no
    O22 W4 O36 . . . 73.0(3) no
    O22 W4 O37 . . . 158.2(3) no
    O22 W4 O38 . . . 98.7(4) no
    O22 W4 O46 . . . 89.5(3) no
    O35 W4 O36 . . . 82.4(3) no
    O35 W4 O37 . . . 86.0(3) no
    O35 W4 O38 . . . 98.7(4) no
    O35 W4 O46 . . . 163.6(4) no
    O36 W4 O37 . . . 85.2(3) no
    O36 W4 O38 . . . 171.7(3) no
    O36 W4 O46 . . . 81.9(3) no
    O37 W4 O38 . . . 103.1(4) no
    O37 W4 O46 . . . 88.0(3) no
    O38 W4 O46 . . . 97.5(4) no
    O39 W5 O40 . . . 73.4(3) no
    O39 W5 O43 . . . 171.0(3) no
    O39 W5 O44 . . . 84.8(3) no
    O39 W5 O45 . . . 84.1(3) no
    O39 W5 O57 . . . 72.1(3) no
    O40 W5 O43 . . . 101.9(3) no
    O40 W5 O44 . . . 89.5(3) no
    O40 W5 O45 . . . 157.4(3) no
    O40 W5 O57 . . . 87.4(3) no
    O43 W5 O44 . . . 103.0(3) no
    O43 W5 O45 . . . 100.7(3) no
    O43 W5 O57 . . . 100.2(4) no
    O44 W5 O45 . . . 86.2(3) no
    O44 W5 O57 . . . 156.7(3) no
    O45 W5 O57 . . . 87.8(3) no
    O18 W6 O21 . . . 164.5(3) no
    O18 W6 O33 . . . 90.5(3) no
    O18 W6 O47 . . . 86.1(3) no
    O18 W6 O51 . . . 97.4(3) no
    O18 W6 O65 . . . 83.2(3) no
    O21 W6 O33 . . . 89.4(3) no
    O21 W6 O47 . . . 88.1(3) no
    O21 W6 O51 . . . 97.9(3) no
    O21 W6 O65 . . . 81.9(3) no
    O33 W6 O47 . . . 157.6(3) no
    O33 W6 O51 . . . 100.6(4) no
    O33 W6 O65 . . . 73.2(3) no
    O47 W6 O51 . . . 101.8(4) no
    O47 W6 O65 . . . 84.4(3) no
    O51 W6 O65 . . . 173.8(3) no
    O1 W7 O13 . . . 88.8(3) no
    O1 W7 O14 . . . 156.0(3) no
    O1 W7 O30 . . . 86.3(3) no
    O1 W7 O34 . . . 82.9(3) no
    O1 W7 O66 . . . 102.9(3) no
    O13 W7 O14 . . . 85.3(3) no
    O13 W7 O30 . . . 157.2(3) no
    O13 W7 O34 . . . 72.4(3) no
    O13 W7 O66 . . . 100.4(4) no
    O14 W7 O30 . . . 90.1(4) no
    O14 W7 O34 . . . 73.1(3) no
    O14 W7 O66 . . . 101.2(4) no
    O30 W7 O34 . . . 84.9(3) no
    O30 W7 O66 . . . 102.4(4) no
    O34 W7 O66 . . . 170.9(3) no
    O3 W8 O5 . . . 165.1(3) no
    O3 W8 O7 . . . 90.3(3) no
    O3 W8 O8 . . . 97.6(3) no
    O3 W8 O27 . . . 83.0(3) no
    O3 W8 O29 . . . 88.1(3) no
    O5 W8 O7 . . . 89.3(3) no
    O5 W8 O8 . . . 97.2(3) no
    O5 W8 O27 . . . 82.6(3) no
    O5 W8 O29 . . . 86.5(3) no
    O7 W8 O8 . . . 99.7(4) no
    O7 W8 O27 . . . 73.9(3) no
    O7 W8 O29 . . . 157.1(3) no
    O8 W8 O27 . . . 173.6(3) no
    O8 W8 O29 . . . 103.1(4) no
    O27 W8 O29 . . . 83.3(3) no
    O14 W9 O15 . . . 88.9(3) no
    O14 W9 O16 . . . 103.1(4) no
    O14 W9 O17 . . . 156.7(3) no
    O14 W9 O18 . . . 90.0(3) no
    O14 W9 O34 . . . 73.3(3) no
    O15 W9 O16 . . . 102.2(4) no
    O15 W9 O17 . . . 87.7(3) no
    O15 W9 O18 . . . 156.9(3) no
    O15 W9 O34 . . . 72.8(3) no
    O16 W9 O17 . . . 100.2(3) no
    O16 W9 O18 . . . 100.5(4) no
    O16 W9 O34 . . . 173.6(3) no
    O17 W9 O18 . . . 84.3(3) no
    O17 W9 O34 . . . 83.7(3) no
    O18 W9 O34 . . . 84.9(3) no
    O21 W10 O23 . . . 89.3(3) no
    O21 W10 O25 . . . 90.8(3) no
    O21 W10 O26 . . . 82.7(3) no
    O21 W10 O45 . . . 163.7(3) no
    O21 W10 O54 . . . 99.8(3) no
    O23 W10 O25 . . . 158.1(3) no
    O23 W10 O26 . . . 84.8(3) no
    O23 W10 O45 . . . 85.2(3) no
    O23 W10 O54 . . . 102.1(4) no
    O25 W10 O26 . . . 73.6(3) no
    O25 W10 O45 . . . 88.7(3) no
    O25 W10 O54 . . . 99.4(4) no
    O26 W10 O45 . . . 81.5(3) no
    O26 W10 O54 . . . 172.7(3) no
    O45 W10 O54 . . . 96.4(3) no
    O24 W11 O28 . . . 73.8(3) no
    O24 W11 O29 . . . 157.4(3) no
    O24 W11 O46 . . . 90.3(3) no
    O24 W11 O55 . . . 89.4(3) no
    O24 W11 O60 . . . 99.7(4) no
    O28 W11 O29 . . . 83.8(3) no
    O28 W11 O46 . . . 82.2(3) no
    O28 W11 O55 . . . 81.5(3) no
    O28 W11 O60 . . . 173.4(3) no
    O29 W11 O46 . . . 88.7(3) no
    O29 W11 O55 . . . 85.1(3) no
    O29 W11 O60 . . . 102.7(4) no
    O46 W11 O55 . . . 163.1(4) no
    O46 W11 O60 . . . 99.2(4) no
    O55 W11 O60 . . . 97.4(3) no
    O30 W12 O31 . . . 164.3(3) no
    O30 W12 O32 . . . 96.6(4) no
    O30 W12 O33 . . . 88.2(3) no
    O30 W12 O48 . . . 85.1(3) no
    O30 W12 O65 . . . 81.1(3) no
    O31 W12 O32 . . . 99.0(4) no
    O31 W12 O33 . . . 90.5(3) no
    O31 W12 O48 . . . 90.2(3) no
    O31 W12 O65 . . . 83.6(3) no
    O32 W12 O33 . . . 99.1(4) no
    O32 W12 O48 . . . 103.1(4) no
    O32 W12 O65 . . . 171.9(3) no
    O33 W12 O48 . . . 157.4(4) no
    O33 W12 O65 . . . 73.1(3) no
    O48 W12 O65 . . . 84.6(3) no
    O5 W13 O39 . . . 84.0(3) no
    O5 W13 O40 . . . 157.3(3) no
    O5 W13 O41 . . . 87.1(3) no
    O5 W13 O55 . . . 86.1(3) no
    O5 W13 O56 . . . 101.6(4) no
    O39 W13 O40 . . . 73.5(2) no
    O39 W13 O41 . . . 72.8(3) no
    O39 W13 O55 . . . 83.4(3) no
    O39 W13 O56 . . . 172.8(3) no
    O40 W13 O41 . . . 88.6(3) no
    O40 W13 O55 . . . 88.8(3) no
    O40 W13 O56 . . . 101.1(3) no
    O41 W13 O55 . . . 155.9(3) no
    O41 W13 O56 . . . 102.6(4) no
    O55 W13 O56 . . . 101.4(4) no
    O17 W14 O19 . . . 98.7(3) no
    O17 W14 O20 . . . 163.3(3) no
    O17 W14 O22 . . . 89.9(3) no
    O17 W14 O36 . . . 82.3(3) no
    O17 W14 O47 . . . 87.0(3) no
    O19 W14 O20 . . . 97.9(3) no
    O19 W14 O22 . . . 100.5(4) no
    O19 W14 O36 . . . 173.0(3) no
    O19 W14 O47 . . . 102.2(4) no
    O20 W14 O22 . . . 89.1(3) no
    O20 W14 O36 . . . 81.5(3) no
    O20 W14 O47 . . . 87.5(3) no
    O22 W14 O36 . . . 72.5(3) no
    O22 W14 O47 . . . 157.3(3) no
    O36 W14 O47 . . . 84.8(3) no
    O25 W15 O26 . . . 73.7(3) no
    O25 W15 O31 . . . 88.5(3) no
    O25 W15 O49 . . . 98.9(4) no
    O25 W15 O58 . . . 89.3(3) no
    O25 W15 O59 . . . 159.1(3) no
    O26 W15 O31 . . . 82.1(3) no
    O26 W15 O49 . . . 172.5(3) no
    O26 W15 O58 . . . 82.1(3) no
    O26 W15 O59 . . . 85.4(3) no
    O31 W15 O49 . . . 97.0(3) no
    O31 W15 O58 . . . 164.0(4) no
    O31 W15 O59 . . . 88.1(3) no
    O49 W15 O58 . . . 99.0(4) no
    O49 W15 O59 . . . 102.0(4) no
    O58 W15 O59 . . . 88.3(3) no
    O1 W16 O4 . . . 162.4(3) no
    O1 W16 O11 . . . 89.3(3) no
    O1 W16 O12 . . . 97.5(3) no
    O1 W16 O48 . . . 85.1(3) no
    O1 W16 O50 . . . 80.5(2) no
    O4 W16 O11 . . . 90.2(3) no
    O4 W16 O12 . . . 100.0(3) no
    O4 W16 O48 . . . 88.6(3) no
    O4 W16 O50 . . . 82.7(3) no
    O11 W16 O12 . . . 98.3(4) no
    O11 W16 O48 . . . 157.2(3) no
    O11 W16 O50 . . . 72.6(3) no
    O12 W16 O48 . . . 104.4(4) no
    O12 W16 O50 . . . 170.6(3) no
    O48 W16 O50 . . . 84.7(3) no
    O6 W17 O39 . . . 83.5(3) no
    O6 W17 O41 . . . 89.8(3) no
    O6 W17 O42 . . . 103.9(4) no
    O6 W17 O57 . . . 154.9(3) no
    O6 W17 O58 . . . 85.0(3) no
    O39 W17 O41 . . . 73.6(3) no
    O39 W17 O42 . . . 171.9(3) no
    O39 W17 O57 . . . 71.9(3) no
    O39 W17 O58 . . . 83.3(3) no
    O41 W17 O42 . . . 102.7(4) no
    O41 W17 O57 . . . 88.3(3) no
    O41 W17 O58 . . . 156.7(3) no
    O42 W17 O57 . . . 101.0(4) no
    O42 W17 O58 . . . 100.6(4) no
    O57 W17 O58 . . . 87.0(3) no
    O2 W18 O13 . . . 91.1(3) no
    O2 W18 O15 . . . 156.0(3) no
    O2 W18 O34 . . . 83.9(3) no
    O2 W18 O35 . . . 84.3(3) no
    O2 W18 O53 . . . 101.3(4) no
    O13 W18 O15 . . . 87.8(3) no
    O13 W18 O34 . . . 73.6(3) no
    O13 W18 O35 . . . 156.6(3) no
    O13 W18 O53 . . . 101.9(4) no
    O15 W18 O34 . . . 72.8(3) no
    O15 W18 O35 . . . 87.2(3) no
    O15 W18 O53 . . . 102.4(4) no
    O34 W18 O35 . . . 83.1(3) no
    O34 W18 O53 . . . 173.3(3) no
    O35 W18 O53 . . . 101.5(4) no
    O61 Co2 O62 . . . 85.8(4) no
    O61 Co2 N1 . . . 89.2(4) no
    O61 Co2 N2 . . . 89.8(4) no
    O61 Co2 N3 . . . 174.8(4) no
    O61 Co2 N4 . . . 91.7(4) no
    O62 Co2 N1 . . . 173.8(4) no
    O62 Co2 N2 . . . 90.6(4) no
    O62 Co2 N3 . . . 90.3(4) no
    O62 Co2 N4 . . . 90.0(4) no
    N1 Co2 N2 . . . 85.8(5) no
    N1 Co2 N3 . . . 94.9(5) no
    N1 Co2 N4 . . . 93.7(5) no
    N2 Co2 N3 . . . 93.7(4) no
    N2 Co2 N4 . . . 178.4(5) no
    N3 Co2 N4 . . . 84.8(5) no
    N7 Co1 N8 . . . 85.6(4) no
    N7 Co1 N9 . . . 175.8(4) no
    N7 Co1 N10 . . . 93.4(4) no
    N8 Co1 N9 . . . 90.4(4) no
    N8 Co1 N10 . . . 95.4(4) no
    N9 Co1 N10 . . . 86.0(4) no
    O100 Co1 N10 . . . 173.4(4) no
    O101 Co1 N7 . . . 92.9(4) no
    O101 Co1 N10 . . . 88.6(4) no
    O100 Co1 O101 . . . 85.5(4) no
    O100 Co1 N7 . . . 89.9(4) no
    O100 Co1 N8 . . . 90.6(4) no
    O100 Co1 N9 . . . 91.1(4) no
    O101 Co1 N9 . . . 91.2(4) no
    O101 Co1 N8 . . . 175.9(4) no
    O26 P1 O39 . . . 107.2(4) no
    O28 P1 O39 . . . 107.0(4) no
    O26 P1 O28 . . . 112.1(4) no
    O26 P1 O27 . . . 111.8(4) no
    O27 P1 O28 . . . 111.0(4) no
    O27 P1 O39 . . . 107.4(4) no
    O34 P2 O65 . . . 107.3(4) no
    O36 P2 O65 . . . 112.0(4) no
    O34 P2 O50 . . . 106.9(4) no
    O34 P2 O36 . . . 106.5(4) no
    O36 P2 O50 . . . 112.0(4) no
    O50 P2 O65 . . . 111.8(4) no
    W7 O1 W16 . . . 151.8(4) no
    W1 O2 W18 . . . 152.5(4) no
    W1 O3 W8 . . . 162.5(4) no
    W3 O4 W16 . . . 164.1(5) no
    W8 O5 W13 . . . 149.6(4) no
    W3 O6 W17 . . . 154.4(4) no
    W3 O7 W8 . . . 123.4(4) no
    W1 O11 W16 . . . 123.6(4) no
    W7 O13 W18 . . . 123.4(4) no
    W7 O14 W9 . . . 123.9(4) no
    W9 O15 W18 . . . 124.2(4) no
    W9 O17 W14 . . . 151.2(4) no
    W6 O18 W9 . . . 151.0(5) no
    W2 O20 W14 . . . 162.8(5) no
    W6 O21 W10 . . . 162.6(4) no
    W4 O22 W14 . . . 123.2(4) no
    W2 O23 W10 . . . 153.6(4) no
    W2 O24 W11 . . . 122.2(4) no
    W10 O25 W15 . . . 121.9(4) no
    W15 O26 P1 . . . 127.9(4) no
    W10 O26 P1 . . . 127.7(4) no
    W10 O26 W15 . . . 90.7(3) no
    W3 O27 P1 . . . 127.2(4) no
    W3 O27 W8 . . . 90.1(2) no
    W8 O27 P1 . . . 128.7(4) no
    W11 O28 P1 . . . 127.9(4) no
    W2 O28 W11 . . . 90.7(3) no
    W2 O28 P1 . . . 128.0(4) no
    W8 O29 W11 . . . 152.5(4) no
    W7 O30 W12 . . . 150.8(5) no
    W12 O31 W15 . . . 161.3(4) no
    W6 O33 W12 . . . 123.3(4) no
    W7 O34 W9 . . . 89.8(2) no
    W7 O34 W18 . . . 90.6(2) no
    W7 O34 P2 . . . 124.4(4) no
    W18 O34 P2 . . . 125.6(4) no
    W9 O34 P2 . . . 125.5(4) no
    W9 O34 W18 . . . 90.1(2) no
    W4 O35 W18 . . . 151.5(4) no
    W4 O36 W14 . . . 91.2(2) no
    W14 O36 P2 . . . 127.8(4) no
    W4 O36 P2 . . . 127.7(4) no
    W1 O37 W4 . . . 151.4(4) no
    W5 O39 W13 . . . 90.5(2) no
    W17 O39 P1 . . . 124.8(4) no
    W13 O39 W17 . . . 90.3(2) no
    W5 O39 W17 . . . 91.4(2) no
    W5 O39 P1 . . . 124.5(4) no
    W13 O39 P1 . . . 125.0(4) no
    W5 O40 W13 . . . 122.6(3) no
    W13 O41 W17 . . . 123.2(4) no
    W2 O44 W5 . . . 151.3(5) no
    W5 O45 W10 . . . 150.1(4) no
    W4 O46 W11 . . . 162.9(4) no
    W6 O47 W14 . . . 150.4(4) no
    W12 O48 W16 . . . 152.9(5) no
    W16 O50 P2 . . . 127.9(4) no
    W1 O50 P2 . . . 128.2(5) no
    W1 O50 W16 . . . 90.6(2) no
    W11 O55 W13 . . . 152.5(5) no
    W5 O57 W17 . . . 124.5(4) no
    W15 O58 W17 . . . 150.0(5) no
    W3 O59 W15 . . . 149.6(4) no
    W6 O65 W12 . . . 90.2(2) no
    W6 O65 P2 . . . 128.0(4) no
    W12 O65 P2 . . . 128.8(4) no
    Co2 O61 C1 . . . 113.0(8) no
    Co2 O62 C2 . . . 114.3(8) no
    Co1 O100 C13 . . . 112.7(8) no
    Co1 O101 C14 . . . 111.9(8) no
    H1WA O1W H1WB . . . 113.00 no
    H2WA O2W H2WB . . . 108.00 no
    Co2 N1 C4 . . . 109.9(9) no
    Co2 N2 C3 . . . 111.0(9) no
    Co2 N3 C5 . . . 111.4(8) no
    Co2 N4 C6 . . . 108.4(9) no
    C4 N1 H1A . . . 110.00 no
    H1A N1 H1B . . . 108.00 no
    Co2 N1 H1A . . . 110.00 no
    Co2 N1 H1B . . . 110.00 no
    C4 N1 H1B . . . 110.00 no
    C3 N2 H2A . . . 109.00 no
    Co2 N2 H2B . . . 109.00 no
    Co2 N2 H2A . . . 109.00 no
    H2A N2 H2B . . . 108.00 no
    C3 N2 H2B . . . 110.00 no
    H3C N3 H3D . . . 108.00 no
    C5 N3 H3C . . . 109.00 no
    C5 N3 H3D . . . 109.00 no
    Co2 N3 H3C . . . 109.00 no
    Co2 N3 H3D . . . 109.00 no
    H3WA O3W H3WB . . . 108.00 no
    Co2 N4 H4D . . . 110.00 no
    H4C N4 H4D . . . 108.00 no
    Co2 N4 H4C . . . 110.00 no
    C6 N4 H4D . . . 110.00 no
    C6 N4 H4C . . . 110.00 no
    Co1 N7 C9 . . . 110.7(8) no
    Co1 N8 C10 . . . 109.1(7) no
    Co1 N9 C11 . . . 110.6(8) no
    Co1 N10 C12 . . . 106.3(8) no
    H4WA O4W H4WB . . . 108.00 no
    H7C N7 H7D . . . 108.00 no
    Co1 N7 H7D . . . 110.00 no
    C9 N7 H7C . . . 110.00 no
    C9 N7 H7D . . . 110.00 no
    Co1 N7 H7C . . . 110.00 no
    H8D N8 H8E . . . 108.00 no
    Co1 N8 H8E . . . 110.00 no
    Co1 N8 H8D . . . 110.00 no
    C10 N8 H8E . . . 110.00 no
    C10 N8 H8D . . . 110.00 no
    C11 N9 H9D . . . 110.00 no
    H9C N9 H9D . . . 108.00 no
    C11 N9 H9C . . . 109.00 no
    Co1 N9 H9D . . . 110.00 no
    Co1 N9 H9C . . . 110.00 no
    Co1 N10 H10D . . . 110.00 no
    C12 N10 H10C . . . 110.00 no
    Co1 N10 H10C . . . 110.00 no
    C12 N10 H10D . . . 110.00 no
    H10C N10 H10D . . . 109.00 no
    H8A N5 H8C . . . 109.00 no
    C7 N5 H8C . . . 109.00 no
    H8A N5 H8B . . . 109.00 no
    C7 N5 H8B . . . 109.00 no
    H8B N5 H8C . . . 109.00 no
    C7 N5 H8A . . . 110.00 no
    H5WA O5W H5WB . . . 109.00 no
    H6WC O6W H6WD . . . 108.00 no
    H7WA O7W H7WB . . . 108.00 no
    O64 C1 C2 . . . 121.5(12) no
    O61 C1 O64 . . . 125.0(13) no
    O61 C1 C2 . . . 113.4(10) no
    O63 C2 C1 . . . 120.1(11) no
    O62 C2 C1 . . . 113.4(11) no
    O62 C2 O63 . . . 126.6(12) no
    N2 C3 C4 . . . 108.8(12) no
    N1 C4 C3 . . . 108.6(13) no
    N3 C5 C6 . . . 105.8(11) no
    N4 C6 C5 . . . 107.3(11) no
    C4 C3 H3B . . . 110.00 no
    N2 C3 H3B . . . 110.00 no
    H3A C3 H3B . . . 108.00 no
    C4 C3 H3A . . . 110.00 no
    N2 C3 H3A . . . 110.00 no
    H4A C4 H4B . . . 108.00 no
    C3 C4 H4A . . . 110.00 no
    C3 C4 H4B . . . 110.00 no
    N1 C4 H4B . . . 110.00 no
    N1 C4 H4A . . . 110.00 no
    N3 C5 H5B . . . 111.00 no
    H5A C5 H5B . . . 109.00 no
    C6 C5 H5B . . . 111.00 no
    C6 C5 H5A . . . 111.00 no
    N3 C5 H5A . . . 111.00 no
    H6A C6 H6B . . . 108.00 no
    C5 C6 H6B . . . 110.00 no
    N4 C6 H6B . . . 110.00 no
    C5 C6 H6A . . . 110.00 no
    N4 C6 H6A . . . 110.00 no
    N7 C9 C10 . . . 106.2(10) no
    N8 C10 C9 . . . 108.6(10) no
    N9 C11 C12 . . . 106.6(10) no
    N10 C12 C11 . . . 107.8(11) no
    O100 C13 C14 . . . 113.4(11) no
    O103 C13 C14 . . . 122.7(11) no
    O100 C13 O103 . . . 123.9(12) no
    O102 C14 C13 . . . 118.0(11) no
    O101 C14 C13 . . . 116.3(11) no
    O101 C14 O102 . . . 125.6(12) no
    H9A C9 H9B . . . 109.00 no
    N7 C9 H9A . . . 110.00 no
    C10 C9 H9B . . . 111.00 no
    N7 C9 H9B . . . 111.00 no
    C10 C9 H9A . . . 111.00 no
    C9 C10 H10B . . . 110.00 no
    N8 C10 H10A . . . 110.00 no
    N8 C10 H10B . . . 110.00 no
    H10A C10 H10B . . . 108.00 no
    C9 C10 H10A . . . 110.00 no
    C12 C11 H11B . . . 110.00 no
    H11A C11 H11B . . . 109.00 no
    C12 C11 H11A . . . 110.00 no
    N9 C11 H11B . . . 110.00 no
    N9 C11 H11A . . . 110.00 no
    H12A C12 H12B . . . 108.00 no
    N10 C12 H12A . . . 110.00 no
    N10 C12 H12B . . . 110.00 no
    C11 C12 H12A . . . 110.00 no
    C11 C12 H12B . . . 110.00 no
    N5 C7 C7 . . 2_767 112.3(11) no
    N5 C7 H7A . . . 109.00 no
    N5 C7 H7B . . . 109.00 no
    H7A C7 H7B . . . 108.00 no
    C7 C7 H7A 2_767 . . 109.00 no
    C7 C7 H7B 2_767 . . 109.00 no
loop_
    _geom_torsion_atom_site_label_1
    _geom_torsion_atom_site_label_2
    _geom_torsion_atom_site_label_3
    _geom_torsion_atom_site_label_4
    _geom_torsion_site_symmetry_1
    _geom_torsion_site_symmetry_2
    _geom_torsion_site_symmetry_3
    _geom_torsion_site_symmetry_4
    _geom_torsion
    _geom_torsion_publ_flag
    O11 W1 O37 W4 . . . . -48.8(14) no
    O50 W1 O37 W4 . . . . -52.5(8) no
    O10 W1 O11 W16 . . . . 178.4(4) no
    O37 W1 O11 W16 . . . . -7.4(11) no
    O50 W1 O11 W16 . . . . -3.5(4) no
    O3 W1 O50 P2 . . . . 128.3(5) no
    O11 W1 O50 P2 . . . . -139.8(5) no
    O37 W1 O50 P2 . . . . 38.7(5) no
    O2 W1 O11 W16 . . . . -85.0(5) no
    O10 W1 O2 W18 . . . . -131.8(10) no
    O11 W1 O2 W18 . . . . 127.6(10) no
    O37 W1 O2 W18 . . . . -30.0(10) no
    O50 W1 O2 W18 . . . . 54.8(10) no
    O11 W1 O50 W16 . . . . 2.4(3) no
    O2 W1 O37 W4 . . . . 29.7(8) no
    O2 W1 O50 P2 . . . . -47.3(5) no
    O3 W1 O11 W16 . . . . 79.1(5) no
    O10 W1 O37 W4 . . . . 125.3(8) no
    O2 W1 O50 W16 . . . . 94.9(3) no
    O3 W1 O50 W16 . . . . -89.5(3) no
    O3 W1 O37 W4 . . . . -135.4(9) no
    O37 W1 O50 W16 . . . . -179.1(3) no
    O23 W2 O44 W5 . . . . 29.0(9) no
    O52 W2 O44 W5 . . . . 131.4(9) no
    O20 W2 O28 P1 . . . . -128.0(5) no
    O44 W2 O24 W11 . . . . 86.4(4) no
    O23 W2 O28 P1 . . . . -37.5(5) no
    O24 W2 O44 W5 . . . . -129.1(9) no
    O28 W2 O44 W5 . . . . -56.0(9) no
    O23 W2 O28 W11 . . . . -179.7(2) no
    O44 W2 O23 W10 . . . . -32.1(9) no
    O52 W2 O23 W10 . . . . -128.6(9) no
    O28 W2 O23 W10 . . . . 50.0(9) no
    O20 W2 O24 W11 . . . . -76.9(5) no
    O24 W2 O28 P1 . . . . 138.9(5) no
    O44 W2 O28 P1 . . . . 47.8(5) no
    O24 W2 O28 W11 . . . . -3.3(3) no
    O20 W2 O28 W11 . . . . 89.9(3) no
    O24 W2 O23 W10 . . . . 41.1(13) no
    O44 W2 O28 W11 . . . . -94.3(3) no
    O20 W2 O23 W10 . . . . 132.2(9) no
    O52 W2 O24 W11 . . . . -176.2(4) no
    O28 W2 O24 W11 . . . . 4.7(4) no
    O23 W2 O24 W11 . . . . 14.0(10) no
    O59 W3 O7 W8 . . . . -6.6(11) no
    O9 W3 O7 W8 . . . . 177.2(4) no
    O27 W3 O6 W17 . . . . 58.3(11) no
    O7 W3 O27 W8 . . . . 2.3(3) no
    O27 W3 O7 W8 . . . . -3.4(4) no
    O59 W3 O6 W17 . . . . -27.2(11) no
    O7 W3 O27 P1 . . . . -139.6(5) no
    O6 W3 O27 P1 . . . . -46.9(5) no
    O9 W3 O59 W15 . . . . 126.4(8) no
    O27 W3 O59 W15 . . . . -53.0(8) no
    O6 W3 O59 W15 . . . . 27.9(8) no
    O6 W3 O7 W8 . . . . -83.5(5) no
    O7 W3 O6 W17 . . . . 130.7(11) no
    O9 W3 O6 W17 . . . . -128.3(11) no
    O4 W3 O27 W8 . . . . -90.9(3) no
    O4 W3 O27 P1 . . . . 127.2(5) no
    O59 W3 O27 P1 . . . . 39.2(5) no
    O6 W3 O27 W8 . . . . 95.0(3) no
    O59 W3 O27 W8 . . . . -179.0(3) no
    O4 W3 O7 W8 . . . . 77.8(5) no
    O7 W3 O59 W15 . . . . -49.8(13) no
    O4 W3 O59 W15 . . . . -134.9(8) no
    O35 W4 O36 P2 . . . . 48.0(5) no
    O46 W4 O36 P2 . . . . -127.3(5) no
    O22 W4 O36 P2 . . . . 140.8(5) no
    O36 W4 O22 W14 . . . . 2.3(4) no
    O46 W4 O22 W14 . . . . -79.4(5) no
    O46 W4 O37 W1 . . . . 135.0(9) no
    O38 W4 O35 W18 . . . . 131.5(9) no
    O38 W4 O37 W1 . . . . -127.8(8) no
    O37 W4 O36 P2 . . . . -38.6(5) no
    O37 W4 O22 W14 . . . . 3.8(11) no
    O35 W4 O37 W1 . . . . -29.8(9) no
    O46 W4 O36 W14 . . . . 90.3(3) no
    O35 W4 O36 W14 . . . . -94.4(3) no
    O37 W4 O35 W18 . . . . 28.8(9) no
    O37 W4 O36 W14 . . . . 179.0(3) no
    O38 W4 O22 W14 . . . . -176.9(4) no
    O22 W4 O37 W1 . . . . 51.5(14) no
    O22 W4 O36 W14 . . . . -1.6(3) no
    O36 W4 O35 W18 . . . . -56.8(9) no
    O36 W4 O37 W1 . . . . 52.9(8) no
    O35 W4 O22 W14 . . . . 84.3(5) no
    O22 W4 O35 W18 . . . . -129.6(9) no
    O45 W5 O39 W13 . . . . 178.5(3) no
    O45 W5 O40 W13 . . . . -6.9(10) no
    O39 W5 O40 W13 . . . . -1.1(3) no
    O43 W5 O40 W13 . . . . 170.9(4) no
    O57 W5 O40 W13 . . . . 71.0(4) no
    O44 W5 O40 W13 . . . . -85.8(4) no
    O39 W5 O45 W10 . . . . -58.3(8) no
    O57 W5 O44 W2 . . . . 46.8(14) no
    O40 W5 O45 W10 . . . . -52.7(13) no
    O57 W5 O45 W10 . . . . -130.5(8) no
    O40 W5 O39 W13 . . . . 0.8(2) no
    O44 W5 O39 W13 . . . . 91.8(3) no
    O45 W5 O57 W17 . . . . 86.9(5) no
    O57 W5 O39 W13 . . . . -91.9(3) no
    O43 W5 O44 W2 . . . . -128.8(9) no
    O45 W5 O44 W2 . . . . -28.7(9) no
    O43 W5 O45 W10 . . . . 129.5(8) no
    O44 W5 O45 W10 . . . . 26.9(8) no
    O44 W5 O57 W17 . . . . 11.7(12) no
    O40 W5 O57 W17 . . . . -71.1(5) no
    O44 W5 O39 P1 . . . . -42.7(5) no
    O45 W5 O39 P1 . . . . 44.0(5) no
    O40 W5 O44 W2 . . . . 129.2(9) no
    O39 W5 O44 W2 . . . . 55.8(9) no
    O45 W5 O39 W17 . . . . -91.1(3) no
    O43 W5 O57 W17 . . . . -172.7(5) no
    O57 W5 O39 P1 . . . . 133.6(5) no
    O44 W5 O39 W17 . . . . -177.8(3) no
    O40 W5 O39 P1 . . . . -133.8(5) no
    O40 W5 O39 W17 . . . . 91.1(3) no
    O39 W5 O57 W17 . . . . 2.3(4) no
    O57 W5 O39 W17 . . . . -1.6(3) no
    O18 W6 O33 W12 . . . . 87.4(5) no
    O18 W6 O47 W14 . . . . -29.2(9) no
    O33 W6 O47 W14 . . . . 52.6(14) no
    O33 W6 O65 W12 . . . . -3.2(3) no
    O18 W6 O65 W12 . . . . -95.7(3) no
    O47 W6 O65 P2 . . . . -39.6(5) no
    O21 W6 O65 P2 . . . . -128.5(5) no
    O18 W6 O65 P2 . . . . 47.2(5) no
    O21 W6 O65 W12 . . . . 88.7(3) no
    O65 W6 O47 W14 . . . . 54.3(8) no
    O33 W6 O18 W9 . . . . -124.0(9) no
    O65 W6 O18 W9 . . . . -51.0(8) no
    O47 W6 O33 W12 . . . . 6.5(11) no
    O21 W6 O33 W12 . . . . -77.1(5) no
    O51 W6 O33 W12 . . . . -175.1(5) no
    O33 W6 O65 P2 . . . . 139.7(5) no
    O47 W6 O18 W9 . . . . 33.8(9) no
    O47 W6 O65 W12 . . . . 177.6(3) no
    O51 W6 O47 W14 . . . . -125.9(8) no
    O21 W6 O47 W14 . . . . 136.4(9) no
    O65 W6 O33 W12 . . . . 4.7(4) no
    O51 W6 O18 W9 . . . . 135.2(9) no
    O34 W7 O13 W18 . . . . 0.0(4) no
    O14 W7 O13 W18 . . . . 73.7(5) no
    O13 W7 O34 W9 . . . . 90.1(3) no
    O30 W7 O13 W18 . . . . -5.4(11) no
    O1 W7 O34 W18 . . . . 91.0(3) no
    O34 W7 O30 W12 . . . . -56.4(10) no
    O13 W7 O34 P2 . . . . -135.5(5) no
    O13 W7 O14 W9 . . . . -72.5(5) no
    O30 W7 O34 W9 . . . . -92.0(3) no
    O1 W7 O14 W9 . . . . 4.1(11) no
    O66 W7 O30 W12 . . . . 129.2(10) no
    O66 W7 O13 W18 . . . . 174.2(5) no
    O30 W7 O34 W18 . . . . 177.9(3) no
    O34 W7 O14 W9 . . . . 0.6(4) no
    O1 W7 O13 W18 . . . . -83.0(4) no
    O1 W7 O34 P2 . . . . -44.5(5) no
    O30 W7 O14 W9 . . . . 85.2(5) no
    O1 W7 O34 W9 . . . . -178.9(3) no
    O30 W7 O34 P2 . . . . 42.4(5) no
    O14 W7 O1 W16 . . . . 58.2(12) no
    O13 W7 O1 W16 . . . . 134.0(8) no
    O14 W7 O34 W18 . . . . -90.4(3) no
    O66 W7 O1 W16 . . . . -125.6(8) no
    O66 W7 O14 W9 . . . . -172.1(5) no
    O14 W7 O34 W9 . . . . -0.4(3) no
    O14 W7 O34 P2 . . . . 134.1(5) no
    O30 W7 O1 W16 . . . . -23.7(8) no
    O14 W7 O30 W12 . . . . -129.4(10) no
    O13 W7 O34 W18 . . . . 0.0(2) no
    O1 W7 O30 W12 . . . . 26.9(10) no
    O13 W7 O30 W12 . . . . -51.2(16) no
    O34 W7 O1 W16 . . . . 61.6(8) no
    O5 W8 O27 P1 . . . . 47.2(5) no
    O7 W8 O27 W3 . . . . -2.3(2) no
    O5 W8 O27 W3 . . . . -93.7(3) no
    O29 W8 O27 P1 . . . . -40.1(5) no
    O29 W8 O27 W3 . . . . 179.0(3) no
    O27 W8 O5 W13 . . . . -56.8(9) no
    O7 W8 O27 P1 . . . . 138.6(5) no
    O29 W8 O5 W13 . . . . 26.9(9) no
    O8 W8 O29 W11 . . . . -124.8(9) no
    O8 W8 O5 W13 . . . . 129.7(9) no
    O7 W8 O5 W13 . . . . -130.6(9) no
    O8 W8 O7 W3 . . . . -176.9(5) no
    O3 W8 O27 W3 . . . . 90.1(3) no
    O3 W8 O29 W11 . . . . 137.9(9) no
    O27 W8 O29 W11 . . . . 54.7(9) no
    O5 W8 O29 W11 . . . . -28.2(9) no
    O5 W8 O7 W3 . . . . 85.9(5) no
    O29 W8 O7 W3 . . . . 6.7(11) no
    O27 W8 O7 W3 . . . . 3.4(4) no
    O3 W8 O7 W3 . . . . -79.2(5) no
    O3 W8 O27 P1 . . . . -129.1(5) no
    O7 W8 O29 W11 . . . . 51.6(14) no
    O15 W9 O18 W6 . . . . 36.7(15) no
    O16 W9 O17 W14 . . . . 129.6(9) no
    O34 W9 O17 W14 . . . . -55.5(8) no
    O18 W9 O34 P2 . . . . -41.8(5) no
    O15 W9 O34 P2 . . . . 132.5(5) no
    O16 W9 O14 W7 . . . . 174.0(5) no
    O18 W9 O17 W14 . . . . 29.9(9) no
    O14 W9 O34 P2 . . . . -133.4(5) no
    O15 W9 O17 W14 . . . . -128.4(9) no
    O17 W9 O34 P2 . . . . 43.0(5) no
    O15 W9 O14 W7 . . . . 71.8(5) no
    O15 W9 O34 W18 . . . . -3.1(3) no
    O17 W9 O34 W18 . . . . -92.6(3) no
    O16 W9 O18 W6 . . . . -133.0(9) no
    O18 W9 O34 W18 . . . . -177.5(3) no
    O14 W9 O17 W14 . . . . -46.6(14) no
    O17 W9 O18 W6 . . . . -33.7(9) no
    O18 W9 O14 W7 . . . . -85.2(5) no
    O14 W9 O34 W7 . . . . 0.4(3) no
    O18 W9 O34 W7 . . . . 91.9(3) no
    O17 W9 O15 W18 . . . . 88.8(5) no
    O34 W9 O18 W6 . . . . 50.5(8) no
    O34 W9 O14 W7 . . . . -0.6(4) no
    O14 W9 O18 W6 . . . . 123.7(9) no
    O15 W9 O34 W7 . . . . -93.7(3) no
    O14 W9 O34 W18 . . . . 91.0(3) no
    O17 W9 O34 W7 . . . . 176.7(3) no
    O17 W9 O14 W7 . . . . -9.8(12) no
    O34 W9 O15 W18 . . . . 4.7(4) no
    O18 W9 O15 W18 . . . . 19.1(12) no
    O16 W9 O15 W18 . . . . -171.3(5) no
    O14 W9 O15 W18 . . . . -68.2(5) no
    O45 W10 O23 W2 . . . . 31.9(9) no
    O54 W10 O45 W5 . . . . -128.7(8) no
    O21 W10 O23 W2 . . . . -132.8(9) no
    O26 W10 O45 W5 . . . . 58.4(8) no
    O26 W10 O23 W2 . . . . -50.0(9) no
    O21 W10 O25 W15 . . . . 79.0(4) no
    O21 W10 O26 P1 . . . . 127.3(5) no
    O25 W10 O23 W2 . . . . -42.4(13) no
    O23 W10 O45 W5 . . . . -27.0(8) no
    O25 W10 O45 W5 . . . . 132.0(8) no
    O45 W10 O26 P1 . . . . -48.6(5) no
    O54 W10 O23 W2 . . . . 127.4(9) no
    O25 W10 O26 P1 . . . . -139.7(5) no
    O23 W10 O26 P1 . . . . 37.3(5) no
    O23 W10 O26 W15 . . . . 179.3(2) no
    O25 W10 O26 W15 . . . . 2.2(3) no
    O45 W10 O26 W15 . . . . 93.4(2) no
    O45 W10 O25 W15 . . . . -84.8(4) no
    O23 W10 O25 W15 . . . . -11.1(11) no
    O54 W10 O25 W15 . . . . 179.0(4) no
    O21 W10 O26 W15 . . . . -90.8(3) no
    O26 W10 O25 W15 . . . . -3.2(4) no
    O55 W11 O29 W8 . . . . 27.3(9) no
    O46 W11 O29 W8 . . . . -137.0(9) no
    O24 W11 O29 W8 . . . . -49.1(14) no
    O60 W11 O29 W8 . . . . 123.9(9) no
    O60 W11 O55 W13 . . . . -128.5(11) no
    O28 W11 O29 W8 . . . . -54.6(9) no
    O29 W11 O28 P1 . . . . 38.8(5) no
    O29 W11 O24 W2 . . . . -10.5(11) no
    O55 W11 O24 W2 . . . . -86.1(5) no
    O28 W11 O24 W2 . . . . -4.8(4) no
    O24 W11 O28 W2 . . . . 3.3(3) no
    O24 W11 O55 W13 . . . . 131.8(11) no
    O29 W11 O28 W2 . . . . -178.9(3) no
    O46 W11 O28 W2 . . . . -89.4(3) no
    O46 W11 O28 P1 . . . . 128.4(5) no
    O29 W11 O55 W13 . . . . -26.3(11) no
    O55 W11 O28 P1 . . . . -47.1(5) no
    O60 W11 O24 W2 . . . . 176.5(4) no
    O46 W11 O24 W2 . . . . 77.0(5) no
    O24 W11 O28 P1 . . . . -139.0(5) no
    O28 W11 O55 W13 . . . . 58.1(11) no
    O55 W11 O28 W2 . . . . 95.1(3) no
    O48 W12 O65 P2 . . . . 37.4(5) no
    O30 W12 O33 W6 . . . . -85.9(5) no
    O48 W12 O33 W6 . . . . -13.4(11) no
    O33 W12 O65 W6 . . . . 3.1(3) no
    O32 W12 O33 W6 . . . . 177.7(5) no
    O65 W12 O33 W6 . . . . -4.7(4) no
    O32 W12 O48 W16 . . . . 127.9(10) no
    O30 W12 O65 P2 . . . . -48.4(5) no
    O31 W12 O65 W6 . . . . -89.4(3) no
    O33 W12 O65 P2 . . . . -139.3(5) no
    O30 W12 O65 W6 . . . . 93.9(3) no
    O65 W12 O30 W7 . . . . 56.7(10) no
    O31 W12 O33 W6 . . . . 78.5(5) no
    O65 W12 O48 W16 . . . . -49.3(10) no
    O33 W12 O30 W7 . . . . 129.8(10) no
    O48 W12 O65 W6 . . . . 179.8(3) no
    O31 W12 O48 W16 . . . . -132.9(10) no
    O30 W12 O48 W16 . . . . 32.2(10) no
    O33 W12 O48 W16 . . . . -40.9(16) no
    O32 W12 O30 W7 . . . . -131.2(10) no
    O48 W12 O30 W7 . . . . -28.6(10) no
    O31 W12 O65 P2 . . . . 128.2(5) no
    O56 W13 O40 W5 . . . . -174.0(4) no
    O39 W13 O41 W17 . . . . -2.4(4) no
    O56 W13 O55 W11 . . . . 127.8(11) no
    O41 W13 O40 W5 . . . . -71.4(4) no
    O39 W13 O40 W5 . . . . 1.1(3) no
    O55 W13 O39 P1 . . . . 42.7(5) no
    O56 W13 O5 W8 . . . . -127.5(9) no
    O40 W13 O5 W8 . . . . 50.9(15) no
    O5 W13 O39 W5 . . . . -178.2(3) no
    O40 W13 O41 W17 . . . . 70.8(4) no
    O40 W13 O39 W5 . . . . -0.8(2) no
    O41 W13 O39 W5 . . . . 92.9(3) no
    O39 W13 O5 W8 . . . . 57.2(9) no
    O5 W13 O41 W17 . . . . -86.9(4) no
    O41 W13 O55 W11 . . . . -47.3(16) no
    O41 W13 O5 W8 . . . . 130.2(9) no
    O40 W13 O39 P1 . . . . 133.4(5) no
    O41 W13 O39 P1 . . . . -132.9(5) no
    O5 W13 O39 P1 . . . . -44.1(5) no
    O40 W13 O55 W11 . . . . -131.2(11) no
    O55 W13 O40 W5 . . . . 84.6(4) no
    O39 W13 O55 W11 . . . . -57.7(11) no
    O56 W13 O41 W17 . . . . 171.8(5) no
    O55 W13 O41 W17 . . . . -13.1(11) no
    O55 W13 O5 W8 . . . . -26.6(9) no
    O41 W13 O39 W17 . . . . 1.6(3) no
    O5 W13 O55 W11 . . . . 26.7(11) no
    O55 W13 O39 W5 . . . . -91.5(3) no
    O5 W13 O40 W5 . . . . 7.7(10) no
    O40 W13 O39 W17 . . . . -92.1(3) no
    O55 W13 O39 W17 . . . . 177.1(3) no
    O5 W13 O39 W17 . . . . 90.4(3) no
    O22 W14 O17 W9 . . . . 128.6(9) no
    O17 W14 O36 P2 . . . . -48.4(5) no
    O36 W14 O17 W9 . . . . 56.3(8) no
    O20 W14 O22 W4 . . . . 79.1(5) no
    O17 W14 O22 W4 . . . . -84.2(5) no
    O19 W14 O22 W4 . . . . 176.9(4) no
    O47 W14 O36 P2 . . . . 39.3(5) no
    O47 W14 O22 W4 . . . . -2.4(11) no
    O17 W14 O47 W6 . . . . 28.0(9) no
    O47 W14 O36 W4 . . . . -178.4(3) no
    O47 W14 O17 W9 . . . . -28.9(9) no
    O20 W14 O36 P2 . . . . 127.5(5) no
    O22 W14 O36 P2 . . . . -140.7(5) no
    O36 W14 O22 W4 . . . . -2.3(4) no
    O20 W14 O47 W6 . . . . -136.2(9) no
    O22 W14 O47 W6 . . . . -54.5(14) no
    O36 W14 O47 W6 . . . . -54.5(8) no
    O22 W14 O36 W4 . . . . 1.6(3) no
    O19 W14 O47 W6 . . . . 126.3(8) no
    O17 W14 O36 W4 . . . . 94.0(3) no
    O20 W14 O36 W4 . . . . -90.2(3) no
    O19 W14 O17 W9 . . . . -130.7(9) no
    O31 W15 O26 P1 . . . . -129.6(5) no
    O59 W15 O25 W10 . . . . 1.8(12) no
    O25 W15 O26 P1 . . . . 139.6(5) no
    O58 W15 O25 W10 . . . . 85.2(5) no
    O59 W15 O58 W17 . . . . 25.6(10) no
    O31 W15 O25 W10 . . . . -79.0(5) no
    O58 W15 O26 W10 . . . . -93.8(3) no
    O49 W15 O25 W10 . . . . -175.8(4) no
    O26 W15 O59 W3 . . . . 53.5(8) no
    O49 W15 O58 W17 . . . . 127.6(10) no
    O25 W15 O26 W10 . . . . -2.2(3) no
    O25 W15 O59 W3 . . . . 54.8(14) no
    O58 W15 O26 P1 . . . . 48.0(5) no
    O26 W15 O25 W10 . . . . 3.2(4) no
    O26 W15 O58 W17 . . . . -59.9(10) no
    O59 W15 O26 P1 . . . . -40.9(5) no
    O31 W15 O26 W10 . . . . 88.6(3) no
    O49 W15 O59 W3 . . . . -127.5(8) no
    O25 W15 O58 W17 . . . . -133.6(10) no
    O59 W15 O26 W10 . . . . 177.3(3) no
    O31 W15 O59 W3 . . . . 135.7(8) no
    O58 W15 O59 W3 . . . . -28.7(8) no
    O48 W16 O50 W1 . . . . 179.5(3) no
    O4 W16 O50 W1 . . . . 90.2(3) no
    O11 W16 O50 W1 . . . . -2.4(2) no
    O12 W16 O1 W7 . . . . 127.9(8) no
    O50 W16 O1 W7 . . . . -61.4(8) no
    O11 W16 O1 W7 . . . . -133.9(8) no
    O50 W16 O11 W1 . . . . 3.5(4) no
    O48 W16 O1 W7 . . . . 24.0(8) no
    O50 W16 O48 W12 . . . . 49.9(10) no
    O11 W16 O48 W12 . . . . 45.4(15) no
    O4 W16 O48 W12 . . . . 132.6(10) no
    O1 W16 O48 W12 . . . . -31.0(10) no
    O1 W16 O50 P2 . . . . 47.8(5) no
    O1 W16 O50 W1 . . . . -94.7(3) no
    O12 W16 O11 W1 . . . . -178.8(5) no
    O12 W16 O48 W12 . . . . -127.4(10) no
    O48 W16 O50 P2 . . . . -38.1(5) no
    O11 W16 O50 P2 . . . . 140.1(5) no
    O48 W16 O11 W1 . . . . 8.2(11) no
    O4 W16 O50 P2 . . . . -127.4(5) no
    O1 W16 O11 W1 . . . . 83.7(5) no
    O4 W16 O11 W1 . . . . -78.7(5) no
    O57 W17 O39 W5 . . . . 1.5(3) no
    O41 W17 O39 W13 . . . . -1.6(3) no
    O41 W17 O6 W3 . . . . -131.3(11) no
    O6 W17 O39 W5 . . . . 176.2(3) no
    O6 W17 O39 W13 . . . . -93.3(3) no
    O57 W17 O58 W15 . . . . 132.3(10) no
    O58 W17 O39 W5 . . . . 90.6(3) no
    O39 W17 O6 W3 . . . . -57.8(11) no
    O41 W17 O39 W5 . . . . -92.1(3) no
    O42 W17 O6 W3 . . . . 125.7(11) no
    O6 W17 O58 W15 . . . . -23.9(10) no
    O58 W17 O39 P1 . . . . -44.4(5) no
    O6 W17 O57 W5 . . . . -14.9(11) no
    O41 W17 O58 W15 . . . . 53.6(15) no
    O6 W17 O41 W13 . . . . 85.6(5) no
    O39 W17 O41 W13 . . . . 2.3(4) no
    O58 W17 O6 W3 . . . . 26.0(11) no
    O42 W17 O57 W5 . . . . 173.5(5) no
    O57 W17 O39 P1 . . . . -133.4(5) no
    O41 W17 O39 P1 . . . . 133.0(5) no
    O39 W17 O58 W15 . . . . 60.1(10) no
    O42 W17 O58 W15 . . . . -127.1(10) no
    O39 W17 O57 W5 . . . . -2.3(4) no
    O41 W17 O57 W5 . . . . 70.9(5) no
    O57 W17 O6 W3 . . . . -45.8(16) no
    O6 W17 O39 P1 . . . . 41.3(5) no
    O58 W17 O39 W13 . . . . -178.9(3) no
    O57 W17 O39 W13 . . . . 92.1(3) no
    O58 W17 O41 W13 . . . . 9.0(11) no
    O57 W17 O41 W13 . . . . -69.3(5) no
    O58 W17 O57 W5 . . . . -86.3(5) no
    O42 W17 O41 W13 . . . . -170.2(5) no
    O15 W18 O13 W7 . . . . -72.7(5) no
    O53 W18 O35 W4 . . . . -128.9(9) no
    O2 W18 O15 W9 . . . . -19.1(11) no
    O53 W18 O2 W1 . . . . 130.2(10) no
    O13 W18 O15 W9 . . . . 68.8(5) no
    O34 W18 O2 W1 . . . . -54.1(10) no
    O15 W18 O34 W9 . . . . 3.1(3) no
    O34 W18 O35 W4 . . . . 56.0(9) no
    O35 W18 O2 W1 . . . . 29.6(10) no
    O34 W18 O15 W9 . . . . -4.7(4) no
    O35 W18 O15 W9 . . . . -88.4(5) no
    O35 W18 O34 W9 . . . . 92.3(3) no
    O13 W18 O35 W4 . . . . 51.2(14) no
    O15 W18 O35 W4 . . . . 129.0(9) no
    O15 W18 O34 P2 . . . . -132.5(6) no
    O35 W18 O34 P2 . . . . -43.3(5) no
    O13 W18 O2 W1 . . . . -127.5(10) no
    O15 W18 O2 W1 . . . . -40.3(16) no
    O2 W18 O34 W9 . . . . 177.3(3) no
    O2 W18 O34 P2 . . . . 41.7(5) no
    O13 W18 O34 P2 . . . . 134.7(5) no
    O53 W18 O13 W7 . . . . -174.9(5) no
    O2 W18 O35 W4 . . . . -28.5(9) no
    O2 W18 O34 W7 . . . . -93.0(3) no
    O13 W18 O34 W7 . . . . 0.0(3) no
    O15 W18 O34 W7 . . . . 92.9(3) no
    O34 W18 O13 W7 . . . . 0.0(4) no
    O35 W18 O13 W7 . . . . 5.0(10) no
    O2 W18 O13 W7 . . . . 83.3(4) no
    O53 W18 O15 W9 . . . . 170.5(5) no
    O35 W18 O34 W7 . . . . -178.0(3) no
    O13 W18 O34 W9 . . . . -89.8(3) no
    O61 Co2 O62 C2 . . . . 2.9(9) no
    O62 Co2 O61 C1 . . . . -0.8(8) no
    N1 Co2 O61 C1 . . . . 175.6(9) no
    N2 Co2 O61 C1 . . . . 89.8(9) no
    O62 Co2 N2 C3 . . . . -178.4(8) no
    N1 Co2 N2 C3 . . . . 6.6(8) no
    N3 Co2 N2 C3 . . . . -88.1(9) no
    O62 Co2 N3 C5 . . . . -101.3(9) no
    N1 Co2 N3 C5 . . . . 82.0(9) no
    O61 Co2 N4 C6 . . . . 158.7(9) no
    N3 Co2 N4 C6 . . . . -17.4(9) no
    N1 Co2 N4 C6 . . . . -112.0(9) no
    N4 Co2 N3 C5 . . . . -11.3(9) no
    N2 Co2 N3 C5 . . . . 168.1(9) no
    N2 Co2 O62 C2 . . . . -86.8(9) no
    N3 Co2 O62 C2 . . . . 179.5(9) no
    N4 Co2 O62 C2 . . . . 94.6(9) no
    N2 Co2 N1 C4 . . . . 17.5(9) no
    O61 Co2 N2 C3 . . . . 95.8(8) no
    N4 Co2 N1 C4 . . . . -164.0(9) no
    O62 Co2 N4 C6 . . . . 72.9(9) no
    N3 Co2 N1 C4 . . . . 110.9(9) no
    O61 Co2 N1 C4 . . . . -72.3(9) no
    N4 Co2 O61 C1 . . . . -90.7(9) no
    N10 Co1 O101 C14 . . . . 175.4(9) no
    O100 Co1 N7 C9 . . . . 77.1(8) no
    O101 Co1 N7 C9 . . . . 162.7(8) no
    N8 Co1 N7 C9 . . . . -13.5(8) no
    N10 Co1 N8 C10 . . . . 79.1(8) no
    N7 Co1 N10 C12 . . . . -162.6(7) no
    O101 Co1 N10 C12 . . . . -69.7(7) no
    N7 Co1 N8 C10 . . . . -13.9(8) no
    N10 Co1 N7 C9 . . . . -108.6(8) no
    N9 Co1 N8 C10 . . . . 165.2(8) no
    N8 Co1 N10 C12 . . . . 111.6(7) no
    N9 Co1 O101 C14 . . . . 89.4(9) no
    O100 Co1 N9 C11 . . . . -179.9(8) no
    O101 Co1 N9 C11 . . . . 94.5(8) no
    N9 Co1 N10 C12 . . . . 21.5(7) no
    O100 Co1 N8 C10 . . . . -103.7(8) no
    O101 Co1 O100 C13 . . . . 2.6(8) no
    N8 Co1 N9 C11 . . . . -89.3(8) no
    N10 Co1 N9 C11 . . . . 6.1(8) no
    N7 Co1 O101 C14 . . . . -91.3(9) no
    N7 Co1 O100 C13 . . . . 95.6(8) no
    N9 Co1 O100 C13 . . . . -88.5(8) no
    O100 Co1 O101 C14 . . . . -1.6(8) no
    N8 Co1 O100 C13 . . . . -178.9(8) no
    O39 P1 O27 W8 . . . . -62.9(5) no
    O39 P1 O26 W10 . . . . 65.1(6) no
    O28 P1 O27 W8 . . . . 53.8(5) no
    O28 P1 O26 W10 . . . . -52.0(6) no
    O39 P1 O27 W3 . . . . 64.8(5) no
    O27 P1 O26 W15 . . . . 53.9(5) no
    O27 P1 O26 W10 . . . . -177.5(4) no
    O27 P1 O28 W11 . . . . -52.8(5) no
    O26 P1 O27 W8 . . . . 179.9(4) no
    O26 P1 O28 W11 . . . . -178.7(4) no
    O27 P1 O39 W5 . . . . 179.1(4) no
    O27 P1 O28 W2 . . . . 178.2(4) no
    O39 P1 O28 W2 . . . . -64.8(5) no
    O26 P1 O39 W13 . . . . 179.8(4) no
    O27 P1 O39 W13 . . . . 59.5(5) no
    O39 P1 O28 W11 . . . . 64.1(5) no
    O26 P1 O28 W2 . . . . 52.3(5) no
    O26 P1 O39 W5 . . . . -60.6(5) no
    O39 P1 O26 W15 . . . . -63.5(5) no
    O26 P1 O27 W3 . . . . -52.5(5) no
    O28 P1 O27 W3 . . . . -178.5(4) no
    O28 P1 O26 W15 . . . . 179.4(4) no
    O28 P1 O39 W13 . . . . -59.8(6) no
    O26 P1 O39 W17 . . . . 60.2(6) no
    O28 P1 O39 W17 . . . . -179.4(4) no
    O27 P1 O39 W17 . . . . -60.1(5) no
    O28 P1 O39 W5 . . . . 59.8(5) no
    O65 P2 O34 W18 . . . . -179.4(4) no
    O65 P2 O34 W9 . . . . 59.9(5) no
    O50 P2 O34 W18 . . . . -59.4(6) no
    O36 P2 O34 W18 . . . . 60.6(5) no
    O36 P2 O65 W6 . . . . 52.2(5) no
    O65 P2 O50 W1 . . . . -178.7(4) no
    O34 P2 O65 W6 . . . . -64.3(5) no
    O50 P2 O34 W9 . . . . 179.9(4) no
    O50 P2 O65 W12 . . . . -51.9(5) no
    O34 P2 O50 W16 . . . . -64.8(6) no
    O36 P2 O50 W16 . . . . 178.9(4) no
    O65 P2 O50 W16 . . . . 52.3(5) no
    O50 P2 O65 W6 . . . . 178.8(4) no
    O36 P2 O50 W1 . . . . -52.0(5) no
    O36 P2 O65 W12 . . . . -178.5(4) no
    O36 P2 O34 W7 . . . . -179.0(4) no
    O50 P2 O34 W7 . . . . 61.1(6) no
    O36 P2 O34 W9 . . . . -60.2(5) no
    O50 P2 O36 W4 . . . . 52.0(5) no
    O65 P2 O36 W4 . . . . 178.5(4) no
    O34 P2 O36 W14 . . . . 64.8(5) no
    O50 P2 O36 W14 . . . . -178.6(4) no
    O65 P2 O36 W14 . . . . -52.1(5) no
    O34 P2 O65 W12 . . . . 65.0(5) no
    O34 P2 O50 W1 . . . . 64.3(5) no
    O65 P2 O34 W7 . . . . -58.9(5) no
    O34 P2 O36 W4 . . . . -64.6(5) no
    Co2 O61 C1 O64 . . . . -178.3(11) no
    Co2 O61 C1 C2 . . . . -1.0(13) no
    Co2 O62 C2 C1 . . . . -4.0(13) no
    Co2 O62 C2 O63 . . . . 175.1(11) no
    Co1 O100 C13 O103 . . . . 175.6(10) no
    Co1 O100 C13 C14 . . . . -2.9(12) no
    Co1 O101 C14 O102 . . . . -177.1(11) no
    Co1 O101 C14 C13 . . . . 0.5(13) no
    Co2 N1 C4 C3 . . . . -37.8(13) no
    Co2 N2 C3 C4 . . . . -29.1(13) no
    Co2 N3 C5 C6 . . . . 36.7(12) no
    Co2 N4 C6 C5 . . . . 42.1(13) no
    Co1 N7 C9 C10 . . . . 37.0(12) no
    Co1 N8 C10 C9 . . . . 38.1(11) no
    Co1 N9 C11 C12 . . . . -32.5(12) no
    Co1 N10 C12 C11 . . . . -45.3(11) no
    O61 C1 C2 O62 . . . . 3.4(16) no
    O64 C1 C2 O62 . . . . -179.3(12) no
    O64 C1 C2 O63 . . . . 2(2) no
    O61 C1 C2 O63 . . . . -175.8(12) no
    N2 C3 C4 N1 . . . . 43.2(15) no
    N3 C5 C6 N4 . . . . -50.8(14) no
    N7 C9 C10 N8 . . . . -48.6(13) no
    N9 C11 C12 N10 . . . . 50.9(13) no
    O100 C13 C14 O101 . . . . 1.7(16) no
    O103 C13 C14 O102 . . . . 0.9(19) no
    O100 C13 C14 O102 . . . . 179.4(11) no
    O103 C13 C14 O101 . . . . -176.9(12) no
    N5 C7 C7 N5 . . 2_767 2_767 180.0(10) no
loop_
    _geom_hbond_atom_site_label_D
    _geom_hbond_atom_site_label_H
    _geom_hbond_atom_site_label_A
    _geom_hbond_site_symmetry_A
    _geom_hbond_distance_DH
    _geom_hbond_distance_HA
    _geom_hbond_distance_DA
    _geom_hbond_angle_DHA
    _geom_hbond_publ_flag
    N2 H2A O100 2_676 0.90 2.59 3.314(14) 138 yes
    N2 H2A O103 2_676 0.90 2.07 2.940(14) 163 yes
    N2 H2B O38 . 0.90 2.26 3.115(13) 157 yes
    O2W H2WA O57 2_666 0.85 2.44 2.919(17) 117 yes
    N3 H3C O103 2_676 0.90 2.48 2.994(14) 117 yes
    O2W H2WB O6W . 0.85 2.04 2.86(3) 162 yes
    N4 H4D O1W . 0.90 2.06 2.939(18) 167 yes
    O3W H3WA O102 2_676 0.85 2.16 3.000(18) 172 yes
    O4W H4WA O12 2_566 0.85 2.14 2.983(18) 173 yes
    N7 H7D O5W . 0.90 2.11 3.010(17) 176 yes
    O4W H4WB O42 . 0.85 2.05 2.891(16) 173 yes
    N5 H8A O102 . 0.89 1.86 2.740(15) 170 yes
    N5 H8B O45 2_666 0.89 2.23 3.076(13) 158 yes
    N5 H8B O57 2_666 0.89 2.54 3.166(14) 128 yes
    N5 H8C O2W . 0.89 2.05 2.881(17) 155 yes
    N8 H8E O7W . 0.90 2.23 3.07(2) 154 yes
    N9 H9C O63 2_676 0.90 2.12 3.023(13) 175 yes
    N9 H9D O49 2_666 0.90 2.20 3.088(13) 170 yes
    C3 H3A O29 . 0.97 2.49 3.417(17) 160 yes
    C4 H4B O10 . 0.97 2.47 3.396(18) 160 yes
    C11 H11A O33 2_666 0.97 2.52 3.376(17) 147 yes
    C12 H12A O25 2_666 0.97 2.51 3.297(16) 139 yes
loop_
    _platon_squeeze_void_nr
    _platon_squeeze_void_average_x
    _platon_squeeze_void_average_y
    _platon_squeeze_void_average_z
    _platon_squeeze_void_volume
    _platon_squeeze_void_count_electrons
    1 0.000 0.000 0.000 622.2 56.6
_platon_squeeze_details
;
?
;
data_New_Global_Publ_Block
_journal_date_recd_electronic     2013-07-18
_journal_date_accepted     2013-09-18
_journal_name_full     'Acta Crystallographica, Section E'
_journal_year     2013
_journal_volume     69
_journal_issue     11
_journal_page_first     m605
_journal_page_last     m606
_journal_paper_category     QM
_journal_paper_doi     10.1107/S160053681302583X
_journal_coeditor_code     SU2626
_publ_contact_author_name     'Shuzhuo Zhang'
_publ_contact_author_address
;
Department of Material Engineering Invention Examination,
Patent Examination,
Cooperation Center of the Patent Office
SIPO
Beijing
People's Republic of China
;
_publ_contact_author_email     'zhangshuzhuo_1@sipo.gov.cn'
_publ_contact_author_fax     ?
_publ_contact_author_phone     '+86-01-82245378'
_publ_section_title
;\
Ethylehediammonium sodium
tetrakis[bis(ethylenediamine-\k^2^<i>N</i>,<i>N</i>')(oxalato-\
\k^2^<i>O</i>^1^,<i>O</i>^2^)cobalt(III)] [pentahydrogen
di(phosphatooctadecatungsten)] tetradecahydrate
;
loop_
    _publ_author_name
    _publ_author_footnote
    _publ_author_address
    'Zhang, Shuzhuo' .
;
Department of Material Engineering Invention Examination
Patent Examination Cooperation Center of the Patent Office
SIPO
Beijing
People's Republic of China
;
    'Wang, Jing' .
;
Department of Material Engineering Invention Examination
Patent Examination Cooperation Center of the Patent Office
SIPO
Beijing
People's Republic of China
;
    'Xu, Yun' .
;
Department of Material Engineering Invention Examination
Patent Examination Cooperation Center of the Patent Office
SIPO
Beijing
People's Republic of China
;
